# Supplementary material for: The Type I interferon antiviral gene program is impaired by lockdown and preserved by caregiving
Source: Proc Natl Acad Sci U S A. 2021 Jul 16;118(29):e2105803118. doi: 10.1073/pnas.2105803118 (PMC8307615; doi:10.1073/pnas.2105803118)
Supplement: Supplementary File [file pnas.2105803118.sd01.xlsx]

## Sheet: Dataset S1
Dataset S1 - Genes differentially expressed in peripheral blood mononuclear cells during SIP (day 2) vs. baseline
Gene Symbol	Change from baseline to SIP d 2 (log2 mRNA)	Standard error of change from baseline to SIP d 2 (log2 mRNA)	Fold-difference: SIP d 2 - baseline
ALAS2	1.4894	0.5742	2.808
HBA1	1.4431	0.353	2.719
PAQR9	1.3226	0.4005	2.501
SNCA	1.3187	0.5582	2.494
SLC4A1	1.3037	0.4587	2.469
LOC100425402	1.2826	0.3027	2.433
HBB	1.2722	0.5006	2.415
LOC694533	1.1878	0.3336	2.278
MAST4	1.1771	0.2719	2.261
CHML	1.1755	0.332	2.259
LOC693803	1.1693	0.2715	2.249
HBA	1.1659	0.5307	2.244
NPDC1	1.1557	0.258	2.228
PIK3C2B	1.1179	0.2886	2.17
CROT	1.1127	0.3268	2.162
RUFY2	1.1043	0.3157	2.15
MAPK13	1.1018	0.3273	2.146
FCRL2	1.0665	0.2622	2.094
ELFN2	1.0536	0.2986	2.076
HBM	1.0445	0.4657	2.063
GYPA	1.039	0.3944	2.055
BAIAP3	1.0384	0.236	2.054
ZNF45	1.037	0.3127	2.052
LOC715607	1.0306	0.3715	2.043
KIAA0825	1.0184	0.3068	2.026
LOC114679190	1.0153	0.4433	2.021
CUL7	1.005	0.288	2.007
LOC106993775	1.0048	0.2963	2.007
CENPJ	0.9994	0.2624	1.999
KCTD9	0.998	0.2553	1.997
ITGB5	0.9967	0.3915	1.995
LOC114673688	0.994	0.2755	1.992
ANKRD6	0.9904	0.3449	1.987
BACE2	0.9868	0.394	1.982
XKRX	0.9676	0.2313	1.956
PAK3	0.9557	0.297	1.94
ZNF568	0.943	0.3177	1.923
MYO18A	0.9398	0.3594	1.918
LOC693611	0.929	0.2934	1.904
HDAC9	0.9197	0.3261	1.892
MSS51	0.9182	0.32	1.89
PMM1	0.9152	0.3438	1.886
ENDOD1	0.9084	0.3148	1.877
CD40LG	0.9071	0.2855	1.875
L3MBTL1	0.9069	0.2777	1.875
METTL14	0.8998	0.3328	1.866
RAB35	0.8926	0.2953	1.857
LOC106995199	0.891	0.3526	1.854
SP4	0.889	0.3098	1.852
RCAN3	0.8848	0.2712	1.847
AOPEP	0.8728	0.2988	1.831
AKAP2	0.8665	0.2013	1.823
SLC16A1	0.8654	0.3012	1.822
FCER2	0.8648	0.2903	1.821
LOC114674243	0.8572	0.3506	1.812
ZBED6CL	0.853	0.3219	1.806
RASGRF2	0.8484	0.3285	1.801
ZSCAN32	0.843	0.2985	1.794
PNKD	0.8406	0.2333	1.791
LOC720035	0.8368	0.287	1.786
KCTD18	0.8321	0.3136	1.78
EGFL7	0.8302	0.323	1.778
KLHDC1	0.8293	0.3395	1.777
CIP2A	0.827	0.3656	1.774
TMEM79	0.8237	0.2941	1.77
ADGRL1	0.8224	0.2683	1.768
DHX35	0.8214	0.2595	1.767
ZBTB39	0.8165	0.3179	1.761
PBX1	0.8122	0.3078	1.756
ATAT1	0.8111	0.3325	1.755
TCTN2	0.8093	0.2785	1.752
LOC106997223	0.8089	0.276	1.752
AFF3	0.808	0.2576	1.751
LOC114674514	0.8056	0.2919	1.748
NPHP4	0.8048	0.3059	1.747
DNAJC24	0.8003	0.3734	1.741
CDC7	0.8	0.322	1.741
PPARGC1B	0.7991	0.3086	1.74
ZFYVE9	0.7991	0.3111	1.74
LOC114676345	0.7957	0.363	1.736
CTNNAL1	0.7954	0.2583	1.736
SMIM10L2A	0.7937	0.3081	1.734
LOC114680276	0.7936	0.2295	1.733
LOC114673869	0.7863	0.3188	1.725
TRMT13	0.7825	0.276	1.72
CCDC92	0.7822	0.3232	1.72
EPN2	0.7789	0.2758	1.716
LOC710897	0.7741	0.2984	1.71
IL23A	0.7733	0.328	1.709
NEK3	0.7686	0.3342	1.704
COQ10A	0.7664	0.2827	1.701
ZNF17	0.7654	0.3004	1.7
GCDH	0.7648	0.2575	1.699
EIF2AK3	0.7635	0.2416	1.698
DGKQ	0.7631	0.2601	1.697
POLH	0.7547	0.2923	1.687
TRIM58	0.7504	0.3568	1.682
MCM8	0.75	0.286	1.682
LOC702796	0.75	0.362	1.682
TRMT44	0.7491	0.3153	1.681
IRAK1BP1	0.7473	0.2666	1.679
JAKMIP3	0.7473	0.3138	1.679
SEPTIN9	0.7445	0.3393	1.675
CFL2	0.7441	0.2779	1.675
LOC106999081	0.7418	0.2902	1.672
HEMGN	0.7368	0.335	1.666
SPDL1	0.735	0.3291	1.664
CDC14B	0.734	0.3177	1.663
BMPR1B	0.7335	0.272	1.663
LOC100427264	0.7327	0.2608	1.662
PBX4	0.7324	0.284	1.661
KLC4	0.7323	0.2958	1.661
SLC35E2B	0.7313	0.3434	1.66
ZNF398	0.7301	0.3233	1.659
TMEM273	0.7288	0.2322	1.657
LOC114678302	0.7283	0.2071	1.657
ZNF709	0.7267	0.2665	1.655
SFXN2	0.7244	0.3251	1.652
OSBPL10	0.7241	0.2424	1.652
TSEN2	0.724	0.311	1.652
TXNRD2	0.7228	0.2904	1.65
DNAJB4	0.7197	0.351	1.647
LOC114673441	0.7193	0.3018	1.646
NF2	0.7176	0.2286	1.644
ZNF551	0.7169	0.2768	1.644
ADGRG3	0.7141	0.3053	1.64
MYBBP1A	0.7136	0.3312	1.64
SCN3A	0.7127	0.1932	1.639
PRSS53	0.7119	0.301	1.638
TNKS	0.7116	0.3129	1.638
HAUS5	0.711	0.2735	1.637
ZNF510	0.7094	0.2675	1.635
CYB5RL	0.7094	0.3469	1.635
KDM5B	0.709	0.2853	1.635
KANK2	0.7088	0.254	1.634
PPP1R3F	0.7085	0.3051	1.634
LRIG2	0.7084	0.3169	1.634
C11H12orf43	0.7073	0.2353	1.633
LOC114673819	0.7071	0.3248	1.633
LOC114677661	0.7057	0.213	1.631
POFUT2	0.7056	0.3219	1.631
LTBP1	0.7044	0.3443	1.629
CCDC171	0.7042	0.2536	1.629
STRADA	0.7028	0.2832	1.628
ZDHHC21	0.7027	0.2475	1.628
LOC114673681	0.7021	0.3424	1.627
TANC1	0.7017	0.3127	1.626
CLDN15	0.7014	0.2747	1.626
ACAD11	0.6995	0.3104	1.624
RPP30	0.6994	0.2877	1.624
ZNF8	0.6987	0.2942	1.623
MINK1	0.6965	0.3172	1.621
KIAA1586	0.6947	0.3219	1.619
DOP1A	0.6944	0.2996	1.618
FHL1	0.6942	0.2964	1.618
PEX13	0.6935	0.3047	1.617
EBF1	0.6916	0.2234	1.615
TEF	0.6909	0.2624	1.614
LOC106997042	0.6906	0.3126	1.614
TSTD2	0.6902	0.3115	1.614
LOC114672540	0.6897	0.2615	1.613
CARF	0.6897	0.3234	1.613
NBEA	0.6896	0.3345	1.613
RTKN2	0.6885	0.2155	1.612
LOC698907	0.6878	0.2256	1.611
LOC109910386	0.6878	0.2492	1.611
EPS15L1	0.6877	0.2555	1.611
LOC114676423	0.6867	0.2885	1.61
LSM11	0.6841	0.274	1.607
DNAJC16	0.6839	0.2156	1.606
LOC114673320	0.6836	0.3045	1.606
DOCK9	0.6834	0.2803	1.606
KIAA1147	0.6831	0.3167	1.606
ACSM3	0.6831	0.3331	1.606
RDH12	0.6807	0.3061	1.603
KRT222	0.6802	0.2711	1.602
LOC114674190	0.6779	0.274	1.6
KIT	0.6757	0.3148	1.597
LOC106999943	0.6755	0.315	1.597
SLC19A2	0.6744	0.234	1.596
FOXK1	0.6743	0.2737	1.596
CALY	0.6736	0.2215	1.595
NDC80	0.6734	0.3167	1.595
ANKRD33B	0.6716	0.2449	1.593
PRRT2	0.6707	0.313	1.592
KCTD17	0.6704	0.2216	1.592
SEPSECS	0.6683	0.2707	1.589
NSMF	0.6682	0.2328	1.589
HLTF	0.668	0.2441	1.589
EEF1AKNMT	0.6669	0.3018	1.588
LOC106992670	0.6668	0.2732	1.588
CCDC136	0.6667	0.2397	1.587
LOC106997744	0.6666	0.276	1.587
LOC100429238	0.6664	0.3261	1.587
PPFIBP1	0.6648	0.2788	1.585
ARHGAP5	0.6642	0.2077	1.585
ADTRP	0.6634	0.2551	1.584
KLF1	0.663	0.2738	1.583
ZC3H12D	0.6625	0.3116	1.583
MOCOS	0.6616	0.3235	1.582
LOC106994162	0.6606	0.3077	1.581
LOC106997709	0.6602	0.2791	1.58
DNAL1	0.6599	0.2206	1.58
SELENBP1	0.6555	0.3166	1.575
LOC114679390	0.6547	0.2987	1.574
DDX55	0.6543	0.2435	1.574
CADM1	0.6527	0.277	1.572
BHLHB9	0.6517	0.2571	1.571
CRTC1	0.6508	0.2457	1.57
SPON2	0.6487	0.2804	1.568
HES6	0.6461	0.2919	1.565
ZBTB24	0.6451	0.3006	1.564
ALKBH4	0.6432	0.2995	1.562
USP45	0.6407	0.2651	1.559
MAPT	0.6382	0.2818	1.556
PRPF18	0.6373	0.2497	1.555
TSPOAP1	0.6365	0.2866	1.555
WDR54	0.6362	0.2803	1.554
TTLL11	0.6353	0.2265	1.553
POLM	0.6348	0.2504	1.553
TLE1	0.6337	0.289	1.552
ZNF646	0.6319	0.2901	1.55
RAB12	0.6301	0.2276	1.548
GABBR1	0.6287	0.3042	1.546
SCAF1	0.6285	0.2559	1.546
SEMA7A	0.6282	0.2617	1.546
TELO2	0.6278	0.2777	1.545
CCDC80	0.6269	0.2714	1.544
CCDC141	0.6264	0.2302	1.544
PRR12	0.6264	0.2728	1.544
SLFN12L	0.6256	0.3011	1.543
MED23	0.6254	0.2775	1.543
SMURF1	0.6235	0.2703	1.541
GNB1L	0.623	0.2785	1.54
TOP3B	0.6223	0.2878	1.539
LOC114672570	0.6221	0.2128	1.539
SLC37A3	0.6215	0.2142	1.538
LOC106993251	0.6212	0.186	1.538
CSF1	0.6212	0.2959	1.538
IQCB1	0.6211	0.277	1.538
LOC114673287	0.6208	0.2046	1.538
RRP1B	0.6191	0.249	1.536
CD19	0.6177	0.1586	1.534
FSCN1	0.6152	0.2603	1.532
CD79A	0.6143	0.1278	1.531
INCENP	0.6132	0.2046	1.53
TMEM191C	0.6127	0.2728	1.529
PCDHGA10	0.6125	0.3005	1.529
ZBTB32	0.6122	0.2225	1.529
LOC106993394	0.6101	0.2911	1.526
LOC106998357	0.6071	0.2613	1.523
SLC22A17	0.6046	0.2838	1.521
LOC114676795	0.604	0.2473	1.52
LOC712294	0.5994	0.1723	1.515
GPSM1	0.599	0.2201	1.515
PTPDC1	0.5989	0.2853	1.515
CTU2	0.5989	0.2887	1.515
AKAP8L	0.5973	0.2473	1.513
GLMN	0.5972	0.2205	1.513
LOC711616	0.5967	0.2431	1.512
ABCD2	0.5958	0.2365	1.511
MSH2	0.5958	0.2501	1.511
ZNF621	0.5936	0.254	1.509
PKD2	0.5906	0.2396	1.506
CACNB3	0.5886	0.2794	1.504
RASGRP3	0.5879	0.2459	1.503
GTF2H4	0.5875	0.284	1.503
HDAC11	0.5869	0.2837	1.502
MYO9B	0.5868	0.2707	1.502
SLAMF1	0.5864	0.2434	1.501
MBTD1	0.5856	0.2183	1.501
TTC12	0.5835	0.2391	1.498
ZNF225	0.5834	0.2748	1.498
PCDHGB6	0.5818	0.2255	1.497
SZT2	0.5802	0.2077	1.495
ZHX1	0.5799	0.1847	1.495
FAM78A	0.5796	0.2003	1.494
CEP290	0.5794	0.1708	1.494
MS4A1	0.5792	0.1323	1.494
ZFP64	0.578	0.2843	1.493
LOC717853	0.5769	0.2782	1.492
GVQW3	0.5766	0.2734	1.491
LOC107000972	0.5758	0.1987	1.491
AQP1	0.5758	0.2441	1.491
SPTBN1	0.575	0.2029	1.49
LOC114676260	0.5747	0.1884	1.489
ELOVL7	0.5745	0.2759	1.489
SENP5	0.5725	0.1615	1.487
PAFAH1B3	0.5716	0.2801	1.486
LOC693843	0.5695	0.2762	1.484
SHPRH	0.569	0.2001	1.483
LOC106999337	0.568	0.2433	1.482
WRN	0.5679	0.1443	1.482
ZBTB37	0.5657	0.2711	1.48
NXF1	0.563	0.1569	1.477
CEP295	0.5623	0.1853	1.477
PYM1	0.5612	0.2672	1.475
MRPL44	0.561	0.2605	1.475
LOC106997734	0.5608	0.2594	1.475
CAPRIN2	0.5605	0.233	1.475
LOC701504	0.5598	0.234	1.474
DBP	0.5596	0.2097	1.474
TUBB2B	0.5594	0.2551	1.474
LOC114671230	0.5585	0.2632	1.473
HIP1R	0.558	0.1799	1.472
BICDL2	0.5567	0.2474	1.471
ZNF596	0.5566	0.261	1.471
LOC114677034	0.5542	0.2269	1.468
FAM78B	0.554	0.26	1.468
CCR6	0.554	0.2729	1.468
LOC114678870	0.5533	0.2565	1.467
POU6F1	0.5532	0.2553	1.467
PAX5	0.553	0.1129	1.467
LOC106994104	0.5522	0.187	1.466
APBB3	0.5522	0.2715	1.466
TSPYL2	0.552	0.272	1.466
PITRM1	0.5519	0.2532	1.466
TMEM156	0.5511	0.2568	1.465
LOC114672539	0.5502	0.207	1.464
NOP9	0.5489	0.2479	1.463
ZSCAN20	0.5485	0.2143	1.463
SSPN	0.5482	0.2119	1.462
LOC114669866	0.5481	0.2197	1.462
KLHL17	0.5478	0.2667	1.462
LOC114672513	0.5472	0.1827	1.461
LOC114671264	0.5472	0.226	1.461
ZNF335	0.5464	0.1589	1.46
MTRR	0.5464	0.1986	1.46
CBWD1	0.5463	0.2354	1.46
TRIM7	0.5455	0.2239	1.46
TMCO6	0.5452	0.2673	1.459
ITFG2	0.5443	0.1557	1.458
TAFA5	0.5438	0.2121	1.458
CLEC16A	0.5436	0.2253	1.458
LOC106993715	0.543	0.1864	1.457
UBE2Q2L	0.5429	0.2443	1.457
SH2B1	0.5412	0.1671	1.455
RBM41	0.5408	0.1256	1.455
CHMP7	0.5405	0.1713	1.454
LOC711652	0.5395	0.2188	1.453
GET4	0.5382	0.2307	1.452
CCDC102A	0.5381	0.2264	1.452
CAPN12	0.5369	0.2448	1.451
LOC114674502	0.5368	0.2498	1.451
ATG2B	0.5357	0.1749	1.45
LOC696470	0.5354	0.2532	1.449
ZNF528	0.535	0.2114	1.449
DCAF15	0.5344	0.2294	1.448
LOC107001032	0.5329	0.2212	1.447
ZNF664	0.5328	0.261	1.447
WDR4	0.5317	0.2182	1.446
FYCO1	0.5308	0.2436	1.445
SIK1	0.5308	0.2601	1.445
ZNF121	0.5302	0.23	1.444
PATZ1	0.5299	0.1577	1.444
GSTT2B	0.5298	0.2557	1.444
RALGPS2	0.5293	0.1673	1.443
LOC697817	0.5292	0.2155	1.443
HECTD4	0.5291	0.2162	1.443
BHLHE41	0.5258	0.2287	1.44
PELI3	0.5251	0.1487	1.439
LOC711872	0.5249	0.2317	1.439
PNOC	0.5236	0.1521	1.438
LOC106995302	0.5234	0.2559	1.437
LOC114679448	0.5227	0.2578	1.437
CASP8AP2	0.5219	0.1647	1.436
EFR3B	0.5219	0.228	1.436
ABL2	0.521	0.2251	1.435
LOC106997703	0.5205	0.197	1.434
LOC114670034	0.5201	0.2363	1.434
VPS8	0.5198	0.2055	1.434
LOC100425060	0.5182	0.1935	1.432
LOC100427525	0.5164	0.246	1.43
MADD	0.5158	0.1974	1.43
COL4A4	0.5137	0.1589	1.428
PIGM	0.5132	0.2181	1.427
POLD2	0.5129	0.2489	1.427
UNC5B	0.5125	0.2344	1.427
TPPP	0.5122	0.2143	1.426
HVCN1	0.5109	0.1531	1.425
PIAS2	0.5094	0.1664	1.423
LOC697893	0.5086	0.2229	1.423
GORASP1	0.5081	0.1516	1.422
LOC707873	0.5079	0.1644	1.422
MEGF11	0.507	0.1471	1.421
RSAD1	0.506	0.227	1.42
TRAF3	0.5057	0.1868	1.42
SGSM3	0.504	0.1478	1.418
SETDB1	0.5014	0.1616	1.416
ZNF891	0.5008	0.2147	1.415
EFCAB2	0.4995	0.2027	1.414
LOC106997145	0.4992	0.196	1.413
ZKSCAN4	0.4972	0.2263	1.411
LOC703345	0.4957	0.2296	1.41
MDM4	0.4956	0.1973	1.41
PLEKHF2	0.4955	0.1701	1.41
FBXO34	0.495	0.1406	1.409
SBF1	0.495	0.1714	1.409
WDR48	0.4949	0.1671	1.409
C1GALT1	0.4944	0.2103	1.409
PCBD2	0.494	0.2373	1.408
RSBN1L	0.4921	0.1581	1.406
CIRBP	0.4912	0.1233	1.406
LOC114671453	0.4905	0.1933	1.405
BCL9L	0.4893	0.135	1.404
SLFN5	0.4891	0.1174	1.404
TAB3	0.4886	0.2182	1.403
UTP3	0.4885	0.1645	1.403
LRBA	0.4885	0.1915	1.403
CAPN7	0.4884	0.1454	1.403
TARBP2	0.488	0.2229	1.402
CEP192	0.4856	0.2316	1.4
MTERF2	0.4852	0.2333	1.4
LTO1	0.4848	0.2108	1.399
ARL4A	0.4842	0.2346	1.399
PIK3R2	0.4836	0.1767	1.398
TMEM80	0.4816	0.1672	1.396
LOC107000213	0.48	0.2179	1.395
ZNF280D	0.4792	0.2318	1.394
GTPBP1	0.479	0.2363	1.394
C14H11orf24	0.4789	0.2208	1.394
LPCAT1	0.4786	0.2355	1.393
PDE7A	0.4762	0.2156	1.391
IL1RL1	0.476	0.1614	1.391
CA2	0.4759	0.2249	1.391
TRIB2	0.4735	0.1367	1.388
MAF	0.473	0.2108	1.388
LOC114675238	0.4719	0.2281	1.387
PIP4K2C	0.4715	0.2161	1.387
LOC114670228	0.4711	0.2234	1.386
LOC114678303	0.4696	0.2203	1.385
RANBP3	0.4666	0.1275	1.382
LRRC56	0.4665	0.1813	1.382
IPO13	0.4663	0.1767	1.382
DMXL1	0.4657	0.2028	1.381
CCDC138	0.4657	0.2086	1.381
ZDHHC16	0.4655	0.2242	1.381
ZNF691	0.4621	0.2057	1.378
FASTKD1	0.4614	0.2102	1.377
LOC114675042	0.4606	0.1884	1.376
ADAM19	0.4604	0.1599	1.376
FNDC3A	0.4595	0.1981	1.375
C10H20orf194	0.4593	0.2138	1.375
EME1	0.4589	0.1801	1.374
LOC106993288	0.4581	0.177	1.374
LIPN	0.4579	0.1673	1.374
NHSL2	0.4579	0.1863	1.374
NPR2	0.4559	0.2207	1.372
SMC6	0.4558	0.1349	1.372
WWC3	0.4555	0.161	1.371
CLIC4	0.4548	0.2071	1.371
KCTD20	0.4542	0.2125	1.37
SCAPER	0.4527	0.1732	1.369
DNAJC10	0.4517	0.164	1.368
B4GALT3	0.4517	0.198	1.368
LOC114679531	0.4509	0.2054	1.367
CD6	0.4503	0.1208	1.366
LENG1	0.449	0.2172	1.365
IFFO2	0.4479	0.1955	1.364
SACS	0.4476	0.1968	1.364
LOC107000844	0.4472	0.2196	1.363
NEGR1	0.4468	0.2128	1.363
FBXO31	0.4467	0.1611	1.363
GBP6	0.4462	0.175	1.362
LOC114673454	0.4457	0.1562	1.362
IKZF4	0.4457	0.2158	1.362
CDK4	0.4456	0.1603	1.362
GTF2E2	0.4456	0.2024	1.362
ERCC4	0.4431	0.2117	1.36
MAPK8IP3	0.4428	0.1333	1.359
TRAM2	0.4418	0.2059	1.358
PLSCR3	0.4412	0.1589	1.358
ALG13	0.4386	0.206	1.355
ATL2	0.4373	0.1694	1.354
PDLIM1	0.436	0.1618	1.353
MYO5C	0.4359	0.1642	1.353
FCHSD1	0.4359	0.1949	1.353
MDN1	0.4357	0.1422	1.353
MOGS	0.4353	0.1464	1.352
AMMECR1	0.4348	0.189	1.352
USP40	0.4345	0.144	1.351
LOC114674164	0.4329	0.1944	1.35
LOC114670985	0.4324	0.2032	1.349
LOC114674153	0.432	0.1795	1.349
CDK5RAP1	0.4316	0.1671	1.349
LOC106995271	0.4307	0.167	1.348
PLPP5	0.4303	0.158	1.348
LOC106996441	0.43	0.2072	1.347
IVD	0.4292	0.203	1.346
FAM127C	0.4287	0.1575	1.346
LDLRAP1	0.4279	0.1337	1.345
KDM3A	0.4273	0.1906	1.345
CDC16	0.4269	0.1303	1.344
WIZ	0.4254	0.1657	1.343
ORMDL3	0.4253	0.1674	1.343
STYK1	0.4244	0.1373	1.342
HEATR5B	0.4242	0.1644	1.342
LRSAM1	0.4238	0.182	1.341
TJAP1	0.4236	0.2091	1.341
FAM129C	0.4232	0.1932	1.341
PCNT	0.4221	0.1527	1.34
LOC106994592	0.4211	0.1936	1.339
MIR505	0.4207	0.1755	1.339
GPATCH4	0.42	0.1697	1.338
HLF	0.4199	0.1669	1.338
LOC114678346	0.4182	0.1789	1.336
ZC3HAV1	0.4171	0.1936	1.335
KIAA0355	0.4164	0.1515	1.335
CHD1L	0.416	0.1261	1.334
MAMU.DOB	0.4145	0.1512	1.333
SPTAN1	0.4145	0.1882	1.333
APEH	0.4143	0.1456	1.333
LOC100427346	0.4135	0.1885	1.332
UBE3B	0.4134	0.1949	1.332
RGS12	0.4131	0.1734	1.332
TNPO2	0.4128	0.155	1.331
TMEM161A	0.4125	0.184	1.331
LOC114673507	0.4116	0.1846	1.33
CAPN2	0.4111	0.153	1.33
OGG1	0.4096	0.172	1.328
SYMPK	0.4096	0.1992	1.328
STMN3	0.4093	0.1569	1.328
ERCC6	0.4092	0.1423	1.328
R3HDM1	0.4084	0.1733	1.327
LOC100429149	0.4077	0.1588	1.327
SMARCC2	0.407	0.1315	1.326
DENND4B	0.4066	0.1487	1.326
CCDC15	0.4066	0.1894	1.326
STK16	0.4065	0.1618	1.325
AHDC1	0.4055	0.1597	1.325
DICER1	0.405	0.128	1.324
LOC114673518	0.4041	0.1641	1.323
USP5	0.4025	0.121	1.322
TOR2A	0.4025	0.191	1.322
EXOC5	0.4021	0.1818	1.321
TRAK2	0.4014	0.1783	1.321
TCF3	0.4006	0.1258	1.32
RNPC3	0.3996	0.1752	1.319
SESN3	0.3989	0.1286	1.319
HIST1H1D	0.3989	0.1883	1.319
UBA5	0.3988	0.1699	1.318
ABCB9	0.3983	0.1687	1.318
PCMTD2	0.3981	0.174	1.318
BCAS3	0.3972	0.1723	1.317
TRMT10B	0.3971	0.1493	1.317
RORA	0.3968	0.1537	1.317
METTL5	0.3968	0.1902	1.317
LRRC29	0.3965	0.1395	1.316
ADORA2A	0.3964	0.1554	1.316
DDX39B	0.3955	0.0895	1.315
FAM76B	0.3953	0.1319	1.315
PLEKHM2	0.3946	0.1148	1.315
SNRNP70	0.3945	0.1485	1.314
ARHGAP17	0.3939	0.1742	1.314
HEATR1	0.3937	0.1623	1.314
SLC30A7	0.3925	0.1599	1.313
MTSS1	0.3911	0.1595	1.311
PACS1	0.3892	0.1089	1.31
MAPK8IP1	0.389	0.1618	1.309
FOPNL	0.3883	0.1872	1.309
PTER	0.3878	0.1612	1.308
LOC114679194	0.3875	0.1337	1.308
VPS51	0.3867	0.191	1.307
LOC106997715	0.3865	0.1779	1.307
PRKD3	0.3864	0.1558	1.307
KAT7	0.3849	0.1404	1.306
SERPINE1	0.3845	0.1332	1.305
LOC106993991	0.3829	0.1368	1.304
ELMOD3	0.3819	0.1682	1.303
NOC3L	0.3812	0.1838	1.302
ARRDC3	0.3785	0.1642	1.3
SPOCK2	0.3781	0.1235	1.3
LRCH3	0.3781	0.144	1.3
LOC114674534	0.3781	0.1533	1.3
SLC38A11	0.378	0.1786	1.3
ISCA1	0.3774	0.1831	1.299
ARIH2	0.3768	0.1347	1.298
TTC14	0.3767	0.1494	1.298
FBXO25	0.3764	0.1598	1.298
LOC106994032	0.3763	0.159	1.298
CKAP5	0.3762	0.1679	1.298
NDRG3	0.3754	0.1651	1.297
ANKIB1	0.375	0.1525	1.297
ATXN7	0.3749	0.1328	1.297
SEL1L3	0.3735	0.1819	1.295
TMEM131L	0.372	0.1257	1.294
PTMS	0.3714	0.1266	1.294
SYNE2	0.371	0.1319	1.293
RALGAPA2	0.3701	0.1714	1.292
ZNF292	0.3699	0.1488	1.292
PAN3	0.3695	0.158	1.292
ZNF518B	0.3689	0.1641	1.291
LOC114678973	0.3686	0.1608	1.291
LOC697042	0.3677	0.1755	1.29
PRDM2	0.366	0.1322	1.289
CATSPERB	0.365	0.1648	1.288
ZCCHC7	0.3646	0.14	1.288
LOC106999628	0.3641	0.1419	1.287
IFFO1	0.3636	0.1433	1.287
TLK1	0.3635	0.1306	1.287
MIB1	0.3633	0.1519	1.286
MTG1	0.3632	0.1606	1.286
SLX4IP	0.3625	0.1683	1.286
HNRNPA0	0.3622	0.1545	1.285
MGAT4B	0.3618	0.1649	1.285
LOC107000617	0.3598	0.1697	1.283
LOC114673306	0.358	0.1459	1.282
KIF20B	0.3578	0.1604	1.281
BANP	0.3572	0.1494	1.281
DHX40	0.3566	0.166	1.28
CPLANE1	0.3559	0.165	1.28
UBE2J2	0.3554	0.1115	1.279
R3HDM2	0.3536	0.1177	1.278
TRNAK.CUU_6	0.3531	0.1366	1.277
LOC693992	0.353	0.1375	1.277
FCMR	0.3506	0.1231	1.275
NOL11	0.3506	0.1702	1.275
MNT	0.3504	0.1534	1.275
ANKLE2	0.35	0.1414	1.275
DDX27	0.3498	0.11	1.274
CD5	0.3487	0.1597	1.273
EML4	0.3475	0.1258	1.272
ESPN	0.3473	0.1227	1.272
SOGA1	0.3467	0.1483	1.272
IKBKG	0.346	0.1113	1.271
LOC106994910	0.3434	0.1558	1.269
ARGLU1	0.3431	0.0955	1.268
EPHX1	0.3422	0.1364	1.268
TSC22D1	0.3422	0.1594	1.268
GIT1	0.3413	0.1547	1.267
AZIN2	0.341	0.1127	1.267
CD22	0.3406	0.1655	1.266
BRD9	0.3391	0.084	1.265
PARP4	0.3391	0.1667	1.265
PRAG1	0.3373	0.1526	1.263
LOC100424214	0.3363	0.117	1.263
GPRIN3	0.3363	0.1314	1.263
TP53BP1	0.3356	0.1453	1.262
MPP7	0.3344	0.1561	1.261
TNK2	0.3342	0.1541	1.261
OGT	0.3337	0.1315	1.26
TRDMT1	0.3327	0.1347	1.259
WHAMM	0.3316	0.1141	1.258
RERE	0.331	0.1348	1.258
ACER2	0.3305	0.1613	1.257
CD79B	0.3303	0.135	1.257
VOPP1	0.3288	0.1283	1.256
PSPC1	0.3288	0.1491	1.256
DNAI2	0.3278	0.157	1.255
RNF220	0.3257	0.1224	1.253
MAU2	0.3251	0.1201	1.253
WDFY4	0.325	0.1279	1.253
DDRGK1	0.3248	0.1401	1.252
GIGYF2	0.3247	0.134	1.252
DLD	0.3247	0.141	1.252
CDC25B	0.3244	0.0856	1.252
SF3A2	0.3241	0.1112	1.252
C9H10orf143	0.3241	0.1409	1.252
PDE3B	0.3239	0.1511	1.252
CCDC97	0.3238	0.1413	1.252
HPS1	0.3237	0.1247	1.252
ATE1	0.3237	0.1517	1.252
LOC114679012	0.3227	0.15	1.251
FAXDC2	0.3226	0.1482	1.251
SLC25A39	0.3222	0.1356	1.25
RAD50	0.3222	0.1467	1.25
STRN	0.3212	0.1382	1.249
PGM2L1	0.3212	0.1504	1.249
LOC714242	0.3209	0.1184	1.249
NSUN4	0.3208	0.1551	1.249
DHX29	0.3201	0.1379	1.248
SNX19	0.32	0.1409	1.248
ICE1	0.3195	0.1296	1.248
SYNE3	0.3193	0.1518	1.248
SLAIN2	0.3192	0.1021	1.248
G2E3	0.319	0.153	1.247
DPEP2	0.3189	0.1212	1.247
CCDC50	0.3185	0.0947	1.247
PLCB2	0.3183	0.1491	1.247
FAM91A1	0.3183	0.1542	1.247
PCNX1	0.3182	0.1333	1.247
LOC114673204	0.318	0.1044	1.247
TCF4	0.318	0.1248	1.247
POLDIP3	0.3175	0.1556	1.246
ANKRD24	0.3174	0.1214	1.246
PKP2	0.3172	0.1284	1.246
AKT2	0.3167	0.0921	1.245
LOC723660	0.316	0.1396	1.245
ASH1L	0.3158	0.1269	1.245
COPB1	0.3156	0.1455	1.245
ADNP	0.3156	0.1542	1.245
SP140	0.3155	0.15	1.244
SMARCE1	0.3135	0.0925	1.243
PRPF4B	0.3133	0.1015	1.243
LOC114672521	0.3133	0.1288	1.243
SLC39A13	0.313	0.1509	1.242
ARHGAP1	0.3128	0.1199	1.242
GTF2H1	0.3116	0.1327	1.241
AP3M2	0.3111	0.14	1.241
RNF141	0.3097	0.128	1.239
ERICH1	0.3097	0.1527	1.239
MTIF3	0.3093	0.1354	1.239
TOX2	0.3092	0.1516	1.239
ATF7IP	0.3081	0.1351	1.238
HACD2	0.308	0.1377	1.238
NUMA1	0.3073	0.1183	1.237
SEMA4B	0.3048	0.1359	1.235
QRICH1	0.3044	0.1191	1.235
REV3L	0.3043	0.1364	1.235
PCED1B	0.3038	0.1013	1.234
GATAD2B	0.3038	0.1129	1.234
MCRS1	0.3037	0.0813	1.234
PDIK1L	0.3037	0.1242	1.234
PSMC4	0.3031	0.0908	1.234
ESYT2	0.3031	0.136	1.234
UNC13D	0.3029	0.0993	1.234
FOXJ3	0.3029	0.1466	1.234
MTIF2	0.3027	0.1409	1.233
TCTE1	0.3021	0.1346	1.233
TNNC1	0.3018	0.1169	1.233
LCOR	0.3014	0.0994	1.232
R3HDM4	0.3014	0.1385	1.232
TP53I13	0.3009	0.1394	1.232
BACH2	0.3009	0.1473	1.232
FCRLA	0.3005	0.1411	1.232
FLT3LG	0.3	0.1236	1.231
MATN2	0.2993	0.1167	1.231
LOC114673814	0.2989	0.1097	1.23
LOC114676851	0.2988	0.1133	1.23
SETD2	0.2981	0.1429	1.23
NBEAL1	0.298	0.1214	1.229
IQGAP2	0.2979	0.0884	1.229
RHOT2	0.2977	0.1439	1.229
CNOT2	0.2974	0.1192	1.229
CDK12	0.2969	0.1413	1.229
ZNF71	0.2947	0.1334	1.227
SMC5	0.2942	0.1249	1.226
LOC114671902	0.2927	0.1289	1.225
GCC2	0.2923	0.124	1.225
BCL7A	0.2923	0.1425	1.225
LEMD3	0.2917	0.1308	1.224
EPB41	0.2906	0.1119	1.223
LOC106998450	0.2903	0.1039	1.223
LOC114670230	0.2897	0.1373	1.222
FBXW2	0.2879	0.1011	1.221
UHRF2	0.2875	0.1384	1.221
PNISR	0.2874	0.1298	1.22
CPSF4	0.2873	0.097	1.22
SKA2	0.2873	0.1165	1.22
ARHGEF18	0.2845	0.1032	1.218
LOC106993044	0.2845	0.1349	1.218
SPSB3	0.2843	0.1268	1.218
ZC3H14	0.283	0.1384	1.217
LOC715323	0.2807	0.1293	1.215
KIAA0232	0.2806	0.1258	1.215
ETS1	0.2804	0.076	1.215
LOC114673275	0.2798	0.1014	1.214
ANKRD12	0.2791	0.1289	1.213
ZC3H6	0.2788	0.1324	1.213
HCFC1	0.2783	0.1231	1.213
KIF2A	0.2777	0.1151	1.212
MAGED2	0.2773	0.1264	1.212
CABP4	0.2766	0.0954	1.211
CARHSP1	0.2764	0.1225	1.211
MYCBP2	0.2748	0.1025	1.21
TMED8	0.2747	0.1205	1.21
PDAP1	0.2737	0.1118	1.209
CAMK4	0.2736	0.1316	1.209
KCTD2	0.2735	0.1349	1.209
METRN	0.2731	0.1032	1.208
BTN3A1	0.2726	0.1191	1.208
ZC3H11A	0.2723	0.0949	1.208
HELZ2	0.2716	0.1092	1.207
MBTPS1	0.271	0.1036	1.207
PANK3	0.2704	0.1169	1.206
KANSL1	0.2703	0.1155	1.206
ROCK2	0.2682	0.0969	1.204
SRSF6	0.2671	0.1159	1.203
MSI2	0.267	0.1048	1.203
BCL11B	0.267	0.1257	1.203
FBRS	0.2652	0.1188	1.202
ZNF397	0.2647	0.1242	1.201
MAP4	0.2647	0.1299	1.201
RNF43	0.2643	0.1228	1.201
BANK1	0.2637	0.1218	1.201
ST6GALNAC3	0.2625	0.1248	1.2
POGLUT1	0.2614	0.1164	1.199
SRSF10	0.261	0.1147	1.198
PNN	0.2597	0.1181	1.197
IL7R	0.2595	0.113	1.197
SRSF5	0.2593	0.1159	1.197
DDX17	0.2578	0.086	1.196
SLC44A2	0.2575	0.1106	1.195
HERC1	0.2568	0.1119	1.195
RPS6KB2	0.2568	0.1211	1.195
EPC2	0.2558	0.1064	1.194
HIST2H3A	0.2557	0.1159	1.194
LAT	0.254	0.1026	1.193
BAZ1B	0.2538	0.1235	1.192
CD1C	0.2534	0.1214	1.192
LOC114674541	0.252	0.1165	1.191
ABLIM1	0.251	0.097	1.19
PABPC4	0.2503	0.0822	1.189
LOC106994823	0.2497	0.0881	1.189
SCAF8	0.2494	0.1123	1.189
CCDC113	0.2487	0.1017	1.188
MYT1L	0.2484	0.1078	1.188
GPAA1	0.247	0.1048	1.187
AKT3	0.2469	0.1138	1.187
LOC106993304	0.2468	0.1215	1.187
ANKRD11	0.2457	0.1064	1.186
KAT6B	0.2453	0.1185	1.185
LTBP2	0.2433	0.0959	1.184
SEPTIN6	0.2431	0.1029	1.184
CCDC56	0.2426	0.107	1.183
STIM1	0.2426	0.1158	1.183
STAU2	0.2425	0.0883	1.183
CCDC187	0.2424	0.105	1.183
PGRMC2	0.241	0.107	1.182
LOC106994373	0.2404	0.1002	1.181
LOC106997863	0.2399	0.1088	1.181
BIRC3	0.2394	0.1145	1.181
GPATCH8	0.2387	0.1156	1.18
ATRX	0.2385	0.1073	1.18
LOC114680289	0.2379	0.11	1.179
USP48	0.2363	0.0856	1.178
SUZ12	0.2361	0.1015	1.178
ARHGAP15	0.2357	0.0893	1.177
LOC114670016	0.2346	0.1102	1.177
ZNF521	0.232	0.0975	1.174
LOC106995127	0.2306	0.0939	1.173
MIXL1	0.2295	0.109	1.172
AKAP9	0.2288	0.1042	1.172
GATA3	0.2287	0.0968	1.172
ASXL2	0.2287	0.1126	1.172
X2.Mar	0.2284	0.0929	1.172
PXK	0.2243	0.1032	1.168
APPL1	0.2237	0.105	1.168
PLCG2	0.2236	0.1054	1.168
CHD3	0.2225	0.0918	1.167
BLMH	0.2211	0.0993	1.166
KPNA4	0.2198	0.0999	1.165
TRNAL.UAA_2	0.2188	0.1069	1.164
RBM22	0.2185	0.098	1.164
LOC114672223	0.2171	0.104	1.162
KMT2A	0.2163	0.0993	1.162
DHH	0.2151	0.0909	1.161
TGM4	0.2148	0.0829	1.161
COL1A1	0.2148	0.1	1.161
TP63	0.2147	0.1058	1.16
ZNF554	0.2146	0.0933	1.16
EPC1	0.214	0.0911	1.16
GSK3B	0.2137	0.0956	1.16
MAPK12	0.2131	0.1045	1.159
FBXO24	0.212	0.0811	1.158
WNK1	0.2115	0.0985	1.158
NUP93	0.2114	0.0982	1.158
LOC106998112	0.2099	0.0881	1.157
LOC722130	0.2095	0.0975	1.156
LOC114674124	0.2079	0.0777	1.155
PTGER3	0.2078	0.1022	1.155
FASTK	0.2071	0.0854	1.154
MBNL1	0.2071	0.098	1.154
DGKZ	0.206	0.0771	1.153
USP22	0.2057	0.0866	1.153
TAX1BP1	0.2049	0.0997	1.153
NAP1L4	0.2031	0.0923	1.151
LRCOL1	0.2027	0.0755	1.151
LOC114674256	0.2024	0.0838	1.151
LURAP1	0.2008	0.0811	1.149
RAD23A	0.2004	0.0723	1.149
OMG	0.1992	0.0887	1.148
ADD3	0.1988	0.0831	1.148
VWC2L	0.1964	0.0758	1.146
LOC114679621	0.1953	0.0959	1.145
LOC703029	0.1931	0.0831	1.143
BRD7	0.1918	0.0803	1.142
GPR20	0.1867	0.0732	1.138
HNRNPUL2	0.1864	0.0913	1.138
LOC106997374	0.1829	0.0893	1.135
RAPGEF1	0.1806	0.082	1.133
LOC106993170	0.1805	0.0792	1.133
EML3	0.1791	0.0836	1.132
NARS	0.1787	0.0859	1.132
LOC114677459	0.1785	0.0762	1.132
LOC100429508	0.1763	0.0743	1.13
CCDC154	0.1754	0.0833	1.129
DYNC1I2	0.1752	0.0863	1.129
LOC114673367	0.1748	0.0694	1.129
MFSD2B	0.1731	0.0819	1.127
TMEM213	0.1671	0.0743	1.123
LOC114670419	0.167	0.0813	1.123
SYNRG	0.1664	0.0815	1.122
HTR5A	0.1627	0.0615	1.119
LOC100429346	0.1588	0.0689	1.116
YY2	0.1582	0.0675	1.116
SAMD14	0.1581	0.0756	1.116
LOC114673471	0.1568	0.0644	1.115
CWF19L2	0.1554	0.0761	1.114
LOC114679249	0.1549	0.0756	1.113
LOC700285	0.153	0.0741	1.112
LOC114678856	0.1499	0.0602	1.109
LOC107000880	0.1497	0.0681	1.109
LOC703174	0.1493	0.0612	1.109
LOC114679312	0.1463	0.0712	1.107
MGP	0.1447	0.0676	1.106
SCN5A	0.1442	0.0654	1.105
LOC696145	0.1438	0.0639	1.105
LOC114670203	0.1438	0.0651	1.105
LOC114678106	0.1423	0.0682	1.104
CCKBR	0.1402	0.0671	1.102
IL12B	0.1376	0.0641	1.1
LOC708603	0.1374	0.0556	1.1
LOC106999343	0.1324	0.0647	1.096
BCO2	0.132	0.0639	1.096
LOC114677672	0.1287	0.0511	1.093
LOC114670687	0.1259	0.0576	1.091
HIST1H2AE	0.1249	0.0613	1.09
LOC696325	0.1226	0.0526	1.089
AK7	0.1226	0.0601	1.089
GPER1	0.1217	0.0558	1.088
RAD9B	0.1214	0.0567	1.088
LOC114674791	0.1191	0.0551	1.086
LOC100429752	0.1188	0.0443	1.086
LOC106999349	0.1099	0.0518	1.079
ARSJ	0.106	0.0516	1.076
NID1	0.1034	0.0433	1.074
MEST	0.1006	0.0385	1.072
PIEZO2	0.1005	0.0453	1.072
LOC100426826	0.0991	0.0439	1.071
CLMP	0.0979	0.0481	1.07
LOC114675049	0.0965	0.0472	1.069
SMPDL3B	0.0941	0.0463	1.067
LOC114674526	0.0924	0.0424	1.066
WDR93	0.0901	0.0432	1.064
LOC106993768	0.0878	0.0432	1.063
LOC114678732	0.0787	0.0386	1.056
LOC107000223	0.0739	0.036	1.053
LOC107000338	0.0693	0.0326	1.049
TMPRSS5	0.0653	0.0321	1.046
LOC114671383	0.0615	0.0303	1.044
LRTM2	0.0598	0.0282	1.042
LOC114679153	0.0564	0.0278	1.04
LOC114674146	0.0519	0.0253	1.037
TDRD12	0.0497	0.0243	1.035
GDNF	0.0469	0.0228	1.033
LOC114671005	0.0361	0.0176	1.025
LOC106995957	0.0286	0.0141	1.02
Below: down-regulated during SIP
DEFA1B	-2.613	0.4144	0.163
RTD1C	-2.6014	0.4841	0.165
MNP2	-2.4684	0.4898	0.181
RTD1B	-2.3311	0.5094	0.199
RTD1A	-2.2121	0.4501	0.216
CXCR1	-1.4486	0.5082	0.366
LOC100427314	-1.4018	0.3153	0.378
KCNJ15	-1.3961	0.3064	0.38
SOD2	-1.3661	0.1886	0.388
APOBEC3A	-1.3361	0.4344	0.396
LOC106999328	-1.3198	0.2874	0.401
CREB5	-1.2505	0.3346	0.42
LOC715795	-1.2293	0.431	0.427
MGST1	-1.2059	0.3167	0.433
S100A8	-1.2007	0.2736	0.435
GPNMB	-1.1928	0.334	0.437
BPI	-1.1841	0.3542	0.44
CD177	-1.1764	0.3382	0.442
LILRA3	-1.175	0.1756	0.443
RIN2	-1.1687	0.2662	0.445
SECTM1	-1.1685	0.403	0.445
DYSF	-1.1647	0.3595	0.446
TNFAIP6	-1.1596	0.3265	0.448
FCGR1A	-1.1533	0.29	0.45
FPR1	-1.1081	0.3052	0.464
C3AR1	-1.1057	0.2593	0.465
SERPINE2	-1.1042	0.364	0.465
CYSTM1	-1.0955	0.3367	0.468
MPO	-1.0929	0.305	0.469
EPAS1	-1.0865	0.3511	0.471
ODF3B	-1.0841	0.2408	0.472
LOC114672720	-1.0796	0.2823	0.473
LOC114671912	-1.0766	0.3981	0.474
SLC31A2	-1.0669	0.223	0.477
HLX	-1.0658	0.3395	0.478
RGS2	-1.0577	0.2973	0.48
NPL	-1.0426	0.2342	0.485
THBD	-1.0236	0.315	0.492
LOC114680026	-1.0082	0.2641	0.497
S100P	-1.0074	0.3307	0.497
TNFRSF10C	-1.0049	0.3685	0.498
S100A9	-0.9963	0.2434	0.501
CXCL8	-0.9934	0.4152	0.502
CD274	-0.9902	0.34	0.503
NLRP12	-0.9828	0.3267	0.506
LOC713060	-0.963	0.3575	0.513
LGMN	-0.9578	0.25	0.515
CRISP3	-0.9518	0.4103	0.517
CRISPLD2	-0.9508	0.3785	0.517
LILRB3	-0.9507	0.2677	0.517
LOC114672189	-0.9477	0.4121	0.518
GK	-0.9468	0.3083	0.519
TBXAS1	-0.9444	0.2076	0.52
GCA	-0.9423	0.3411	0.52
BAG3	-0.9375	0.2768	0.522
LCN2	-0.9369	0.2897	0.522
KCNJ2	-0.936	0.2973	0.523
IL17RA	-0.9355	0.3158	0.523
PGLYRP1	-0.9346	0.304	0.523
LITAF	-0.9302	0.2789	0.525
LOC697214	-0.9259	0.2332	0.526
SPHK1	-0.9254	0.2971	0.527
LTB4R	-0.9246	0.3564	0.527
LOC722780	-0.9233	0.3618	0.527
CLMN	-0.9203	0.2018	0.528
FFAR2	-0.915	0.3159	0.53
FCGR2A	-0.91	0.376	0.532
HAPLN3	-0.9092	0.1743	0.532
NOCT	-0.9055	0.3024	0.534
LARGE1	-0.8914	0.2203	0.539
GLUL	-0.8907	0.1896	0.539
MAMU.F	-0.8896	0.3267	0.54
QPCT	-0.889	0.2532	0.54
CKS2	-0.8858	0.2791	0.541
NFE2	-0.8845	0.276	0.542
S100A11	-0.8819	0.3414	0.543
ADM	-0.8818	0.3808	0.543
LOC106995642	-0.8806	0.2121	0.543
DAPK1	-0.8791	0.1973	0.544
ACSL1	-0.8753	0.2623	0.545
RAB20	-0.8718	0.2933	0.546
TXN	-0.8711	0.2956	0.547
PADI4	-0.8654	0.3652	0.549
MARCKS	-0.8566	0.2127	0.552
AQP9	-0.8525	0.323	0.554
C1H1orf162	-0.8521	0.2084	0.554
LOC114677495	-0.8392	0.1999	0.559
NDFIP2	-0.8379	0.3008	0.559
LOC714818	-0.8378	0.2972	0.559
TIMP1	-0.8372	0.1777	0.56
SULF2	-0.8358	0.2887	0.56
MTHFS	-0.8353	0.331	0.56
NECTIN2	-0.8336	0.2474	0.561
PLAGL2	-0.8323	0.2432	0.562
SOWAHD	-0.8314	0.2519	0.562
LILRA5	-0.8257	0.2125	0.564
LIMK2	-0.8248	0.2678	0.565
CAMP	-0.8237	0.2008	0.565
CC2D2B	-0.8237	0.3283	0.565
HES1	-0.8166	0.3454	0.568
RAB32	-0.8159	0.2474	0.568
SUCNR1	-0.8084	0.3573	0.571
AATK	-0.8067	0.2567	0.572
FPR2	-0.8025	0.2848	0.573
SAT1	-0.8014	0.1505	0.574
APOL4	-0.8009	0.2847	0.574
N6AMT1	-0.7986	0.2053	0.575
MYH14	-0.7968	0.2378	0.576
EPB41L3	-0.7925	0.1914	0.577
PLAC8	-0.7923	0.2448	0.577
CHCHD2	-0.7912	0.3486	0.578
LOXHD1	-0.7895	0.2929	0.579
TNFSF14	-0.7879	0.2818	0.579
RNF24	-0.7878	0.2063	0.579
PDCD1LG2	-0.7871	0.2975	0.58
OLR1	-0.7865	0.3027	0.58
SH2D1B	-0.7859	0.3384	0.58
TCF7L1	-0.7829	0.3084	0.581
ZNF544	-0.7829	0.3512	0.581
DAB2	-0.7818	0.2544	0.582
WLS	-0.7807	0.2981	0.582
RFX2	-0.7807	0.384	0.582
TLR4	-0.7805	0.1914	0.582
LMO2	-0.7795	0.2636	0.583
FAR2	-0.7791	0.3361	0.583
SDHAF3	-0.7782	0.2937	0.583
LOC106997514	-0.7764	0.3219	0.584
ARG2	-0.7745	0.2713	0.585
CEBPB	-0.7744	0.2759	0.585
IL1R1	-0.7726	0.3182	0.585
LOC106997221	-0.7665	0.3309	0.588
FBXL14	-0.7662	0.3168	0.588
PLGRKT	-0.7623	0.2584	0.59
LOC715954	-0.7558	0.2434	0.592
ITPKC	-0.7544	0.2847	0.593
TMEM86A	-0.753	0.2652	0.593
IFI27	-0.7522	0.3616	0.594
TEX2	-0.7512	0.2109	0.594
CTSL	-0.7493	0.2675	0.595
PIM2	-0.7487	0.2384	0.595
ENTPD5	-0.7476	0.3281	0.596
SASH1	-0.7431	0.3383	0.597
PSTPIP2	-0.7396	0.2457	0.599
LOC107000840	-0.7392	0.3576	0.599
PSMB3	-0.738	0.258	0.6
TCF7L2	-0.7378	0.1735	0.6
CKAP4	-0.737	0.1633	0.6
LOC710137	-0.7283	0.2488	0.604
ANXA3	-0.7282	0.3101	0.604
ORM1	-0.7265	0.3229	0.604
BATF3	-0.725	0.26	0.605
IDO1	-0.7232	0.3356	0.606
LOC114676312	-0.7226	0.2213	0.606
BCL2A1	-0.7178	0.2141	0.608
SPAG1	-0.7136	0.3201	0.61
WARS	-0.7088	0.1956	0.612
SHROOM3	-0.7076	0.2995	0.612
GPR27	-0.7059	0.2207	0.613
LOC107000817	-0.7058	0.2466	0.613
GNG10	-0.6997	0.1614	0.616
MPZL2	-0.6974	0.2303	0.617
NCR1	-0.6967	0.2541	0.617
CMKLR1	-0.6907	0.2971	0.62
RASL10A	-0.6905	0.2271	0.62
FFAR4	-0.6898	0.2891	0.62
KCNK13	-0.6889	0.2484	0.62
GSTO1	-0.6889	0.3131	0.62
TACR2	-0.6886	0.2398	0.62
RBKS	-0.6874	0.2946	0.621
RNASE2	-0.6855	0.2692	0.622
LOC714576	-0.6826	0.2423	0.623
ADAP2	-0.6822	0.244	0.623
DGAT2	-0.6819	0.2265	0.623
CLEC4E	-0.68	0.239	0.624
CSF2RB	-0.68	0.2459	0.624
ACER3	-0.6766	0.1935	0.626
ARMH2	-0.6765	0.2856	0.626
LOC693578	-0.6748	0.3176	0.626
IRF7	-0.6728	0.2998	0.627
THAP10	-0.6719	0.2786	0.628
MCEMP1	-0.6717	0.3174	0.628
MEGF9	-0.6706	0.1488	0.628
LDLRAD3	-0.6701	0.2055	0.628
CREG1	-0.669	0.2213	0.629
PRXL2B	-0.6659	0.2499	0.63
SYN1	-0.6655	0.2952	0.63
LOC702859	-0.6649	0.2627	0.631
COMMD10	-0.6647	0.277	0.631
MCTP2	-0.6643	0.3072	0.631
SIGLEC11	-0.6636	0.3204	0.631
LRRC43	-0.6587	0.2593	0.633
SF3B6	-0.655	0.2328	0.635
CD300E	-0.6549	0.2561	0.635
STK3	-0.6537	0.2698	0.636
LOC114671957	-0.6531	0.3085	0.636
SNX10	-0.6529	0.1599	0.636
TLR2	-0.6521	0.1981	0.636
UBE2L6	-0.6518	0.1392	0.636
NET1	-0.6515	0.2344	0.637
PTAFR	-0.6511	0.1868	0.637
ZBTB47	-0.6511	0.3103	0.637
PLLP	-0.6504	0.2974	0.637
NOL12	-0.6502	0.259	0.637
FAM89A	-0.6501	0.2995	0.637
PEAK3	-0.6495	0.3051	0.638
CD300LB	-0.6455	0.2808	0.639
LOC722148	-0.6446	0.2385	0.64
HOPX	-0.6435	0.2125	0.64
LOC100429177	-0.6431	0.1762	0.64
LAP3	-0.6427	0.1384	0.641
BLVRA	-0.642	0.2499	0.641
NAPRT	-0.6407	0.2981	0.641
NCF4	-0.6397	0.1413	0.642
C1QA	-0.6377	0.3103	0.643
DES	-0.6371	0.2503	0.643
CMTR2	-0.6369	0.2707	0.643
NGFR	-0.6368	0.2251	0.643
MRPL55	-0.6359	0.2343	0.644
CTBS	-0.6346	0.2386	0.644
CHST2	-0.6342	0.2833	0.644
SELENOF	-0.6322	0.2213	0.645
PIGQ	-0.6276	0.2806	0.647
P2RY13	-0.6268	0.2552	0.648
ZNF496	-0.6256	0.3085	0.648
ARHGEF10L	-0.6249	0.2966	0.648
MZF1	-0.6245	0.3078	0.649
PGD	-0.6226	0.1319	0.649
LOC715912	-0.6225	0.2029	0.65
PDLIM7	-0.6221	0.2705	0.65
TCP11L1	-0.622	0.2719	0.65
PDE8B	-0.6202	0.3001	0.651
NAMPT	-0.619	0.216	0.651
LOC694684	-0.6188	0.291	0.651
LOC708899	-0.6185	0.239	0.651
NFAM1	-0.6181	0.2352	0.652
C3H7orf61	-0.6179	0.2835	0.652
GNGT2	-0.6171	0.229	0.652
EIF5A2	-0.6169	0.2317	0.652
FPGT	-0.6159	0.3002	0.653
TMEM51	-0.6143	0.2983	0.653
IFIT3	-0.6136	0.169	0.654
CCR1	-0.6119	0.1909	0.654
TMEM267	-0.6113	0.2721	0.655
LOC710274	-0.61	0.1992	0.655
CSF3R	-0.6078	0.2495	0.656
SERPINA1	-0.6061	0.219	0.657
LOC100428649	-0.6036	0.1763	0.658
HMGB3	-0.6019	0.2573	0.659
CD68	-0.6003	0.1965	0.66
MNDA	-0.6	0.1538	0.66
LY96	-0.5975	0.2041	0.661
PLXDC2	-0.5974	0.2306	0.661
WDR62	-0.5961	0.2718	0.662
LOC708833	-0.5958	0.269	0.662
LRMDA	-0.5936	0.2017	0.663
TMEM41A	-0.5934	0.2019	0.663
LOC114674002	-0.5924	0.2341	0.663
HIST1H2BK	-0.5907	0.2658	0.664
SAMD8	-0.5892	0.24	0.665
CTBP2	-0.5888	0.1695	0.665
SIGLEC5	-0.5871	0.1905	0.666
CD300H	-0.5866	0.2187	0.666
LOC718777	-0.5861	0.1057	0.666
TYROBP	-0.5832	0.0928	0.667
LOC106995114	-0.5832	0.2027	0.667
BTG2	-0.5827	0.2566	0.668
LOC700465	-0.5814	0.2054	0.668
LGALS3	-0.5806	0.1954	0.669
HSCB	-0.5798	0.2227	0.669
GPR137B	-0.5779	0.225	0.67
SDCBP	-0.5772	0.1927	0.67
LOC100425237	-0.5772	0.2269	0.67
VMO1	-0.5757	0.1926	0.671
SH2B2	-0.5746	0.2306	0.671
KIAA0513	-0.5746	0.2455	0.671
LOC704076	-0.5742	0.2048	0.672
FTH1	-0.5728	0.2218	0.672
LPCAT2	-0.5728	0.2472	0.672
MRPS28	-0.5719	0.2255	0.673
MAFB	-0.5718	0.1671	0.673
MAMLD1	-0.5712	0.2514	0.673
HELB	-0.5711	0.2736	0.673
AIF1	-0.571	0.1422	0.673
LOC693584	-0.5703	0.2637	0.673
TNFAIP2	-0.57	0.1628	0.674
PLBD1	-0.5683	0.2096	0.674
C5AR1	-0.5682	0.2299	0.674
ANXA5	-0.5673	0.1421	0.675
LOC701710	-0.5673	0.1684	0.675
TNFSF13B	-0.5671	0.1441	0.675
CCDC153	-0.5669	0.2289	0.675
ZNF697	-0.5667	0.2402	0.675
TNFRSF1A	-0.5661	0.1393	0.675
FCGR2B	-0.5655	0.1636	0.676
DNER	-0.5648	0.2355	0.676
SERPINB1	-0.5642	0.1282	0.676
ADAMDEC1	-0.5632	0.2387	0.677
ARHGEF5	-0.5626	0.2432	0.677
RPL26L1	-0.562	0.2498	0.677
COASY	-0.5618	0.2371	0.677
PLVAP	-0.5588	0.252	0.679
ZFPL1	-0.557	0.2534	0.68
LOC696144	-0.5558	0.2245	0.68
LTBR	-0.5552	0.1817	0.681
STAT1	-0.5551	0.1305	0.681
NR1H3	-0.5546	0.2706	0.681
RFNG	-0.5539	0.2476	0.681
NDUFB11	-0.5538	0.1608	0.681
DMAC1	-0.5535	0.1733	0.681
PPM1F	-0.5527	0.1434	0.682
MBOAT7	-0.5516	0.2487	0.682
LOC700578	-0.5505	0.2309	0.683
HSBP1	-0.5504	0.1416	0.683
ASCL2	-0.545	0.2241	0.685
FLVCR2	-0.544	0.2142	0.686
CCL15	-0.5437	0.2658	0.686
MIR147B	-0.5433	0.2546	0.686
SPI1	-0.5428	0.1422	0.686
HSPA6	-0.542	0.187	0.687
ZNRF2	-0.5416	0.2519	0.687
FUT7	-0.5409	0.2547	0.687
LOC106994243	-0.5404	0.229	0.688
RIPK3	-0.5399	0.2539	0.688
DUSP1	-0.5396	0.2624	0.688
GSTZ1	-0.5392	0.2559	0.688
STAC3	-0.5389	0.1895	0.688
CCDC125	-0.5374	0.2313	0.689
ASAH1	-0.5373	0.2068	0.689
RAB3A	-0.5348	0.25	0.69
RNASE4	-0.5347	0.154	0.69
DYNLRB2	-0.5328	0.2279	0.691
WDFY3	-0.5285	0.2527	0.693
RNF130	-0.5274	0.1381	0.694
FPR3	-0.5272	0.2235	0.694
C10H20orf24	-0.5262	0.1432	0.694
GTF2B	-0.5256	0.2014	0.695
EVI2A	-0.5254	0.1851	0.695
SORT1	-0.5248	0.1587	0.695
SMIM30	-0.5237	0.2283	0.696
LOC707204	-0.5234	0.2029	0.696
BTF3	-0.5233	0.238	0.696
ZNF564	-0.5221	0.2562	0.696
LOC107000371	-0.5215	0.1408	0.697
MYCL	-0.5206	0.2288	0.697
ATP6V0B	-0.5197	0.1239	0.698
CENPQ	-0.5185	0.2189	0.698
BCL3	-0.5183	0.2412	0.698
RNF149	-0.5181	0.105	0.698
VDR	-0.5153	0.2405	0.7
LOC710682	-0.514	0.2218	0.7
LILRA2	-0.5134	0.2411	0.701
AOAH	-0.5126	0.1587	0.701
PYGL	-0.512	0.1819	0.701
KLHL2	-0.512	0.2376	0.701
FAM217B	-0.5099	0.2379	0.702
RNASE6	-0.5098	0.1216	0.702
KLF10	-0.5098	0.2283	0.702
CXCL14	-0.5096	0.1932	0.702
MME	-0.5095	0.248	0.702
ALDH3B1	-0.5082	0.2199	0.703
COPS5	-0.5068	0.1618	0.704
CPVL	-0.5063	0.179	0.704
APOL2	-0.5059	0.1579	0.704
DYNLL1	-0.5029	0.1802	0.706
LOC711324	-0.5029	0.1907	0.706
LILRA1	-0.5028	0.1559	0.706
PDGFD	-0.5019	0.2379	0.706
IL6R	-0.5017	0.1441	0.706
PTPRJ	-0.5017	0.1695	0.706
RUNDC3B	-0.4983	0.2172	0.708
SLC7A8	-0.497	0.2195	0.709
IGSF6	-0.4952	0.1371	0.709
EMILIN2	-0.4952	0.2151	0.709
LOC707476	-0.4935	0.1678	0.71
C14H11orf52	-0.4935	0.1835	0.71
LOC106999110	-0.4933	0.1795	0.71
CTSB	-0.493	0.1058	0.711
PILRA	-0.4928	0.1857	0.711
AAGAB	-0.4928	0.1977	0.711
FCER1G	-0.4927	0.1188	0.711
ABI3	-0.4919	0.1566	0.711
BRI3	-0.4911	0.1831	0.711
KIAA0408	-0.4902	0.2274	0.712
NADK	-0.4889	0.1775	0.713
RASD1	-0.4885	0.2015	0.713
TRAPPC6A	-0.4871	0.1791	0.713
MEPCE	-0.4863	0.1548	0.714
LST1	-0.4863	0.1587	0.714
HAVCR2	-0.4858	0.2078	0.714
LOC701053	-0.4849	0.1703	0.715
LOC693849	-0.484	0.221	0.715
INTS13	-0.4837	0.2211	0.715
MSRB1	-0.4827	0.1466	0.716
LOC114672262	-0.482	0.2156	0.716
MVD	-0.4816	0.2091	0.716
LOC706952	-0.4809	0.2145	0.717
LTA4H	-0.4807	0.1314	0.717
RPL36AL	-0.4804	0.2044	0.717
CYBRD1	-0.4803	0.2211	0.717
LOC703857	-0.4794	0.1899	0.717
CHSY1	-0.4793	0.2023	0.717
LOC114670108	-0.478	0.2247	0.718
PHTF1	-0.4771	0.2334	0.718
GUCY1B1	-0.4759	0.2003	0.719
CHI3L1	-0.4749	0.1987	0.72
LOC707834	-0.4738	0.1883	0.72
PFKFB3	-0.4737	0.1758	0.72
MRPL35	-0.4735	0.2042	0.72
TGFBI	-0.473	0.1457	0.72
LOC114680533	-0.4729	0.1933	0.721
RPS6KC1	-0.4726	0.2104	0.721
ITGAM	-0.4718	0.1381	0.721
CSTA	-0.4705	0.1977	0.722
LOC717801	-0.4699	0.2207	0.722
PYCARD	-0.4673	0.1884	0.723
MRPS21	-0.4665	0.1884	0.724
ZNHIT1	-0.4664	0.2162	0.724
ATP1B3	-0.4662	0.1112	0.724
LOC114674848	-0.4653	0.1902	0.724
LAMTOR4	-0.4648	0.148	0.725
CLK4	-0.4646	0.2031	0.725
SENP3	-0.4624	0.2183	0.726
MPLKIP	-0.4616	0.1618	0.726
TCIRG1	-0.4612	0.1637	0.726
LAMP2	-0.4595	0.1907	0.727
TRIM16	-0.4594	0.2005	0.727
GPR55	-0.458	0.2007	0.728
MX2	-0.4563	0.1382	0.729
BCL2L15	-0.4554	0.2226	0.729
COX7B	-0.4549	0.1229	0.73
C11H12orf45	-0.4546	0.1592	0.73
KLRB1	-0.4544	0.1242	0.73
ICAM3	-0.454	0.1717	0.73
LY86	-0.4528	0.1565	0.731
LOC693392	-0.4522	0.207	0.731
IFI6	-0.452	0.1908	0.731
SLC16A3	-0.4519	0.2048	0.731
GZMA	-0.4513	0.1437	0.731
LOC106999577	-0.4511	0.1672	0.731
RNF13	-0.451	0.1226	0.732
LOC706568	-0.4505	0.1442	0.732
DNASE2	-0.4497	0.1657	0.732
LOC715327	-0.4476	0.1749	0.733
LYPLA1	-0.4472	0.1427	0.733
MS4A7	-0.446	0.1573	0.734
CARD16	-0.4455	0.1143	0.734
RAP1A	-0.4444	0.1044	0.735
PLA2G7	-0.4443	0.1785	0.735
ALDH1A3	-0.4431	0.2057	0.736
LOC705526	-0.4398	0.1943	0.737
LRRC25	-0.4385	0.1891	0.738
SQLE	-0.4373	0.1998	0.739
VAMP5	-0.4372	0.1194	0.739
LOC694538	-0.4331	0.1754	0.741
GTF2H5	-0.4326	0.1535	0.741
LOC716161	-0.4326	0.2105	0.741
SLC7A7	-0.4324	0.2005	0.741
FAM129A	-0.4318	0.1757	0.741
TMEM59	-0.4313	0.181	0.742
IFNGR2	-0.4306	0.1773	0.742
PSME2	-0.4298	0.1361	0.742
PTPA	-0.4295	0.1301	0.743
MRPS14	-0.4295	0.174	0.743
DMXL2	-0.429	0.1948	0.743
LOC114670232	-0.4287	0.1653	0.743
CHCHD1	-0.4287	0.1939	0.743
LOC701457	-0.427	0.2099	0.744
CFD	-0.4268	0.1114	0.744
LOC706246	-0.4268	0.2075	0.744
CNIH4	-0.4244	0.1954	0.745
LOC114680244	-0.4231	0.202	0.746
JAG1	-0.4214	0.193	0.747
DHRS7B	-0.4214	0.2029	0.747
TNFRSF1B	-0.4212	0.0917	0.747
CFP	-0.4188	0.1241	0.748
TXNRD1	-0.4184	0.1866	0.748
ALOX5AP	-0.4183	0.1255	0.748
LOC106992940	-0.4181	0.2063	0.748
LOC714120	-0.418	0.1501	0.748
SEC61B	-0.4179	0.1774	0.749
LOC106999354	-0.4178	0.1908	0.749
CEBPA	-0.4177	0.1649	0.749
FAM8A1	-0.4171	0.1853	0.749
WDR44	-0.4162	0.202	0.749
CD59	-0.4155	0.1664	0.75
STK38L	-0.4153	0.201	0.75
UCHL3	-0.4147	0.1663	0.75
LDHA	-0.4146	0.1765	0.75
G6PD	-0.4134	0.164	0.751
DIO1	-0.4129	0.1687	0.751
PFDN5	-0.4126	0.1314	0.751
LPL	-0.4119	0.1636	0.752
TBC1D16	-0.4118	0.1696	0.752
FTL	-0.4117	0.1387	0.752
FGR	-0.4112	0.1164	0.752
RPL19	-0.411	0.1245	0.752
PARP9	-0.4101	0.1699	0.753
UBE2B	-0.41	0.1287	0.753
MYL12B	-0.41	0.1796	0.753
BMX	-0.4098	0.1944	0.753
ZNF35	-0.4096	0.1562	0.753
LOC114679526	-0.4086	0.1355	0.753
FCGR3	-0.4084	0.1044	0.753
NMI	-0.4074	0.145	0.754
PPA1	-0.4057	0.1556	0.755
CD276	-0.4054	0.1782	0.755
LOC697620	-0.4054	0.1807	0.755
CLK1	-0.4052	0.1124	0.755
LOC106995726	-0.4052	0.1915	0.755
ERP29	-0.4051	0.1642	0.755
BRAP	-0.4047	0.1726	0.755
RUSC2	-0.4038	0.1438	0.756
ZNF19	-0.4034	0.1941	0.756
RARA	-0.4031	0.1411	0.756
MRPL40	-0.4027	0.1787	0.756
HIST2H2AB	-0.4008	0.1793	0.757
MRPL27	-0.4003	0.1648	0.758
POFUT1	-0.3996	0.1926	0.758
LOC720636	-0.3965	0.1483	0.76
LILRB1	-0.3955	0.1105	0.76
ELOVL1	-0.3955	0.1566	0.76
LOC694062	-0.3948	0.15	0.761
CD14	-0.3945	0.1864	0.761
SYTL4	-0.3942	0.1913	0.761
HP	-0.394	0.1745	0.761
IRF8	-0.3938	0.1589	0.761
LOC100430397	-0.3936	0.1254	0.761
HMOX1	-0.3932	0.1324	0.761
H2AFJ	-0.392	0.1821	0.762
CMTM2	-0.3914	0.1621	0.762
GLRX	-0.3906	0.1499	0.763
EBAG9	-0.3904	0.1442	0.763
ACTRT3	-0.3902	0.155	0.763
GNLY	-0.3891	0.1008	0.764
APRT	-0.3876	0.1047	0.764
LOC114674813	-0.3867	0.1759	0.765
PSMB8	-0.3865	0.1029	0.765
S100A6	-0.3864	0.124	0.765
LOC706375	-0.3858	0.1575	0.765
VCAN	-0.3839	0.145	0.766
LOC710937	-0.3825	0.1166	0.767
SERINC1	-0.3822	0.1877	0.767
STAT3	-0.3821	0.1071	0.767
CTSG	-0.3816	0.1451	0.768
CMTM3	-0.3814	0.1049	0.768
LOC710880	-0.3809	0.1422	0.768
FAM110A	-0.3805	0.1616	0.768
MRPL11	-0.3798	0.1843	0.769
LILRA4	-0.3792	0.1827	0.769
YKT6	-0.3782	0.1525	0.769
NDUFS8	-0.3763	0.1631	0.77
FAM49A	-0.3756	0.1142	0.771
LOC100425937	-0.3754	0.1496	0.771
SPATA45	-0.3752	0.1819	0.771
SLC35A5	-0.375	0.18	0.771
CD302	-0.3728	0.1737	0.772
EMB	-0.3716	0.0909	0.773
LOC694067	-0.3714	0.176	0.773
NUDC	-0.3708	0.1059	0.773
VIM	-0.3705	0.1356	0.774
NPC2	-0.3705	0.1661	0.774
CSF1R	-0.37	0.1413	0.774
PKIB	-0.3698	0.1823	0.774
COLGALT1	-0.3697	0.1786	0.774
FN1	-0.3694	0.1581	0.774
GZMB	-0.3692	0.1565	0.774
CAMLG	-0.3681	0.1561	0.775
NCF2	-0.3679	0.1698	0.775
LOC106999080	-0.3669	0.1614	0.775
LOC114677517	-0.3653	0.1602	0.776
TG	-0.3648	0.1602	0.777
SH3BGRL	-0.3647	0.0834	0.777
GIMAP4	-0.3646	0.1357	0.777
SIRPB2	-0.3629	0.1732	0.778
LOC106997907	-0.3625	0.145	0.778
USP32	-0.3622	0.171	0.778
TKT	-0.3621	0.1194	0.778
PRDX5	-0.3616	0.1154	0.778
TAF10	-0.3616	0.1764	0.778
RAB11A	-0.3612	0.1043	0.779
CRIPT	-0.361	0.1621	0.779
SLC11A1	-0.3609	0.1127	0.779
RAB31	-0.3605	0.0921	0.779
SOAT1	-0.3605	0.1564	0.779
IL13RA1	-0.3601	0.1734	0.779
HIGD1A	-0.3601	0.1772	0.779
PSMA4	-0.3597	0.1454	0.779
KCTD14	-0.358	0.1321	0.78
AFF2	-0.3576	0.1199	0.78
ARL8B	-0.3576	0.1414	0.78
NDUFS3	-0.3572	0.1305	0.781
RAC1	-0.357	0.0797	0.781
LAMTOR2	-0.3566	0.1067	0.781
PTPRE	-0.3564	0.1216	0.781
LOC114670893	-0.356	0.17	0.781
LOC701866	-0.3557	0.1632	0.781
DEGS1	-0.3551	0.1465	0.782
NDUFC2	-0.3547	0.1262	0.782
SFT2D1	-0.354	0.164	0.782
GABARAP	-0.3532	0.0991	0.783
LOC100423625	-0.353	0.0705	0.783
C16H17orf53	-0.3529	0.1188	0.783
SAMD9L	-0.3526	0.1266	0.783
SLC43A2	-0.3499	0.1641	0.785
GNG5	-0.3497	0.1131	0.785
GZMH	-0.3497	0.1372	0.785
ITGA5	-0.3492	0.166	0.785
LOC712405	-0.347	0.1334	0.786
CALM2	-0.3468	0.1456	0.786
NINJ1	-0.3467	0.1677	0.786
IFI27L2	-0.3459	0.1272	0.787
LOC699443	-0.3457	0.1618	0.787
MCOLN2	-0.3429	0.1489	0.788
ATOX1	-0.3421	0.1362	0.789
TOMM5	-0.341	0.1242	0.789
CD93	-0.3407	0.1362	0.79
COX14	-0.3406	0.135	0.79
OAZ1	-0.3402	0.1002	0.79
MAP1A	-0.3402	0.1625	0.79
BLVRB	-0.3391	0.1434	0.791
GLIPR2	-0.3381	0.0638	0.791
CAPZA2	-0.338	0.1291	0.791
LOC709878	-0.3376	0.1603	0.791
FBXL5	-0.337	0.1257	0.792
MPEG1	-0.333	0.1415	0.794
PIM1	-0.3314	0.1627	0.795
LOC723286	-0.331	0.1595	0.795
IFI30	-0.3301	0.1159	0.795
CIAO2A	-0.33	0.1617	0.796
SMIM10	-0.3292	0.1596	0.796
RPS27A	-0.3288	0.1255	0.796
LOC718979	-0.3286	0.1415	0.796
SRGN	-0.3281	0.1307	0.797
PLXNC1	-0.328	0.1162	0.797
BLOC1S1	-0.328	0.138	0.797
DEFB1	-0.3275	0.1382	0.797
DNAJB1	-0.3274	0.1312	0.797
RALB	-0.3272	0.1182	0.797
CTSZ	-0.3271	0.107	0.797
THUMPD3	-0.3256	0.1457	0.798
HMGCS1	-0.3255	0.1346	0.798
IER5	-0.3246	0.1213	0.799
NAGK	-0.3237	0.1365	0.799
CASP7	-0.3233	0.1498	0.799
VAT1	-0.323	0.1044	0.799
LOC708725	-0.3225	0.159	0.8
PSME1	-0.3216	0.0663	0.8
LOC695895	-0.3202	0.1544	0.801
HNRNPAB	-0.32	0.1286	0.801
UQCC3	-0.3199	0.1544	0.801
LOC709045	-0.3193	0.1381	0.801
LOC114670890	-0.3186	0.1142	0.802
LOC114671382	-0.3186	0.1155	0.802
ETV6	-0.3177	0.1279	0.802
RILPL2	-0.3145	0.1058	0.804
TOR1AIP1	-0.3142	0.0959	0.804
GABARAPL1	-0.3142	0.1322	0.804
APLP2	-0.314	0.1	0.804
PLAAT4	-0.3134	0.1378	0.805
LOC114677681	-0.3134	0.1426	0.805
RBMX2	-0.3126	0.1128	0.805
LOC106999707	-0.3126	0.1192	0.805
TMEM167A	-0.3124	0.1043	0.805
POLR2G	-0.3115	0.13	0.806
LOC114669827	-0.3107	0.1497	0.806
RPL9	-0.3103	0.1356	0.806
LOC114675109	-0.3102	0.1144	0.807
LOC712274	-0.3086	0.1383	0.807
TALDO1	-0.3075	0.0804	0.808
LAPTM4A	-0.3072	0.1098	0.808
TMED3	-0.3069	0.0963	0.808
NDUFA11	-0.3061	0.13	0.809
NDUFA13	-0.3059	0.1281	0.809
PSMA1	-0.3056	0.1028	0.809
RPL21	-0.3048	0.0794	0.81
LOC100428069	-0.3026	0.0685	0.811
SKAP2	-0.3023	0.0952	0.811
OGFRL1	-0.3018	0.124	0.811
SAMHD1	-0.3017	0.1011	0.811
ADPRH	-0.3016	0.125	0.811
NDUFA9	-0.3013	0.1301	0.812
ZDHHC24	-0.2997	0.1124	0.812
ARPC1B	-0.2987	0.0849	0.813
RPL27	-0.2987	0.1258	0.813
LOC705400	-0.2985	0.1278	0.813
C19H19orf38	-0.2981	0.1345	0.813
MYL12A	-0.2978	0.1296	0.813
AK2	-0.2955	0.0994	0.815
ARPC5	-0.2953	0.1128	0.815
MCRIP1	-0.2949	0.1309	0.815
EIF4B	-0.2936	0.1382	0.816
LOC106992566	-0.2922	0.1009	0.817
GDI1	-0.2921	0.1006	0.817
CDKN1B	-0.2897	0.1186	0.818
PRSS57	-0.2897	0.1347	0.818
MSN	-0.2891	0.0903	0.818
LOC701223	-0.2885	0.0798	0.819
UBC	-0.2877	0.0637	0.819
LOC693472	-0.2873	0.1318	0.819
MVP	-0.2871	0.109	0.82
SPCS3	-0.2866	0.1189	0.82
MTCH1	-0.2863	0.1324	0.82
SQOR	-0.2852	0.1095	0.821
LOC711031	-0.2844	0.1315	0.821
HSP90AA1	-0.2836	0.1114	0.822
ATG12	-0.2825	0.0753	0.822
FLOT1	-0.2822	0.0985	0.822
LOC106997586	-0.2822	0.1256	0.822
C19H19orf53	-0.2819	0.1367	0.823
EHD1	-0.2809	0.1191	0.823
S100A10	-0.2807	0.1177	0.823
CASP4	-0.2761	0.093	0.826
LOC704394	-0.2757	0.1192	0.826
ANXA2	-0.2755	0.0812	0.826
BEND3	-0.2751	0.1331	0.826
LOC106993126	-0.2741	0.1213	0.827
PSMA7	-0.2739	0.0733	0.827
GPC1	-0.2734	0.1116	0.827
SRL	-0.2731	0.129	0.828
AIM2	-0.2728	0.0949	0.828
RPS5	-0.2723	0.089	0.828
FAM192A	-0.2721	0.1327	0.828
VAMP8	-0.2709	0.1337	0.829
PRCP	-0.2707	0.1283	0.829
LOC698075	-0.2703	0.1099	0.829
BZW2	-0.269	0.1325	0.83
RPS11	-0.2689	0.1016	0.83
TPST2	-0.2684	0.1292	0.83
ATP5PO	-0.2673	0.1012	0.831
OSBPL9	-0.2648	0.1057	0.832
IGBP1	-0.2624	0.0929	0.834
CCT4	-0.2617	0.104	0.834
PSENEN	-0.2614	0.1121	0.834
MYL6	-0.2607	0.096	0.835
LOC114672953	-0.26	0.1107	0.835
MAMU.DPA	-0.2594	0.0793	0.835
SSR4	-0.2583	0.0862	0.836
IL10RA	-0.2582	0.076	0.836
CAV2	-0.2577	0.1162	0.836
XBP1	-0.256	0.0691	0.837
RNASET2	-0.2558	0.1169	0.838
PRDX1	-0.2551	0.0871	0.838
LOC106997717	-0.2549	0.1104	0.838
TPD52L2	-0.2546	0.0981	0.838
EIF3H	-0.2546	0.1215	0.838
CYTIP	-0.2531	0.1206	0.839
RHOH	-0.253	0.1142	0.839
ARF5	-0.2524	0.124	0.839
PSMB7	-0.2519	0.1053	0.84
PSMB9	-0.2513	0.0962	0.84
LOC714047	-0.2511	0.1007	0.84
LOC100424819	-0.2508	0.1147	0.84
BID	-0.2506	0.1182	0.841
GIMAP1	-0.249	0.1057	0.841
EMC6	-0.2488	0.1132	0.842
RPS4X	-0.2486	0.0726	0.842
SNRPD1	-0.2479	0.1058	0.842
PTPN9	-0.2471	0.1082	0.843
MIDN	-0.2464	0.1114	0.843
LOC702847	-0.2458	0.1029	0.843
JTB	-0.244	0.0759	0.844
RPS9	-0.2412	0.0803	0.846
DNAJC15	-0.24	0.0961	0.847
SERF2	-0.2382	0.1039	0.848
BRK1	-0.2365	0.0864	0.849
LOC701369	-0.2363	0.1167	0.849
BST2	-0.2351	0.097	0.85
LOC709376	-0.2351	0.1046	0.85
CHMP2A	-0.2348	0.1117	0.85
GNS	-0.2345	0.0873	0.85
RPL12	-0.2341	0.0937	0.85
LOC704104	-0.234	0.0911	0.85
NEBL	-0.2339	0.1137	0.85
IL10RB	-0.2328	0.0748	0.851
LOC695340	-0.2311	0.1129	0.852
IMMT	-0.2303	0.1101	0.852
AIMP1	-0.2295	0.1047	0.853
GFPT2	-0.2284	0.1072	0.854
NKAP	-0.2273	0.0817	0.854
RPL8	-0.226	0.0793	0.855
RAB3D	-0.2222	0.0994	0.857
ANXA1	-0.2208	0.0885	0.858
LOC107000422	-0.2195	0.0794	0.859
CAP1	-0.2161	0.0746	0.861
CLTA	-0.2151	0.0735	0.861
MAMU.DQA1	-0.2136	0.0982	0.862
LOC695596	-0.213	0.099	0.863
GIMAP8	-0.212	0.1043	0.863
ZFPM2	-0.2113	0.0902	0.864
TOM1L2	-0.2091	0.1007	0.865
LOC106996977	-0.2079	0.0816	0.866
LYAR	-0.2075	0.0914	0.866
LOC114669949	-0.2073	0.0947	0.866
LOC106995672	-0.2015	0.0947	0.87
CLPSL1	-0.1975	0.0966	0.872
PLEK	-0.1954	0.0949	0.873
LOC114677460	-0.1952	0.07	0.873
RPS4Y1	-0.1946	0.0408	0.874
AP3D1	-0.1938	0.0895	0.874
LAMP1	-0.1919	0.0843	0.875
PRR13	-0.1909	0.0732	0.876
PTGES3	-0.1902	0.0676	0.876
SARDH	-0.1902	0.0881	0.876
RPL22	-0.1876	0.0783	0.878
SNRPD2	-0.1865	0.0891	0.879
L1CAM	-0.1846	0.0781	0.88
ARPC2	-0.1824	0.0394	0.881
CTSS	-0.1804	0.0833	0.882
MFNG	-0.18	0.0872	0.883
RHPN1	-0.1794	0.0885	0.883
RNASEK	-0.1772	0.0846	0.884
REEP5	-0.1765	0.0775	0.885
GALR2	-0.1747	0.0737	0.886
LOC114676348	-0.174	0.0696	0.886
ADGRE5	-0.174	0.0825	0.886
LOC697334	-0.1738	0.0693	0.887
LOC106995044	-0.1715	0.063	0.888
LOC114677936	-0.1706	0.0841	0.888
LOC706418	-0.1702	0.0807	0.889
LOC106999933	-0.1699	0.0721	0.889
SLC8B1	-0.1694	0.0819	0.889
LRP10	-0.1691	0.0809	0.889
LOC114679583	-0.1688	0.0796	0.89
LOC114671783	-0.1664	0.0806	0.891
FKBP14	-0.1661	0.0783	0.891
CDHR2	-0.1589	0.0713	0.896
SREK1IP1	-0.1587	0.0781	0.896
LOC106993497	-0.1524	0.0748	0.9
GNG2	-0.1474	0.0659	0.903
LOC114671260	-0.1404	0.0693	0.907
FAU	-0.139	0.0628	0.908
SERPINB5	-0.1376	0.0617	0.909
PTP4A2	-0.1368	0.0578	0.91
SCEL	-0.136	0.0666	0.91
STX1B	-0.134	0.0653	0.911
RER1	-0.132	0.0634	0.913
LOC106994767	-0.1249	0.0517	0.917
LOC114672839	-0.1202	0.0526	0.92
LOC704802	-0.1133	0.0491	0.924
CPEB1	-0.1063	0.0518	0.929
GFRA1	-0.1051	0.0486	0.93
LOC106999351	-0.1042	0.047	0.93
LOC712631	-0.1016	0.0451	0.932
SLC25A2	-0.0996	0.0388	0.933
LOC106994345	-0.0972	0.0473	0.935
PDZD3	-0.094	0.0459	0.937
LOC114671322	-0.0929	0.0422	0.938
LOC697501	-0.0882	0.0432	0.941
LOC114673698	-0.0764	0.0372	0.948
LOC106995099	-0.0648	0.0317	0.956
LOC106997691	-0.0599	0.0292	0.959
LOC716320	-0.0557	0.0274	0.962
LOC106992966	-0.0536	0.0264	0.964
LOC114670056	-0.0405	0.0197	0.972
LOC114674373	-0.0254	0.0124	0.983
LOC719003	-0.0078	0.0038	0.995
