# Supplementary material for: The Type I interferon antiviral gene program is impaired by lockdown and preserved by caregiving
Source: Proc Natl Acad Sci U S A. 2021 Jul 16;118(29):e2105803118. doi: 10.1073/pnas.2105803118 (PMC8307615; doi:10.1073/pnas.2105803118)
Supplement: Supplementary File [file pnas.2105803118.sd02.xlsx]

## Sheet: Dataset S2
Dataset S2 - Genes differentially expressed in peripheral blood mononuclear cells during Juvenile-Partnered SIP (day 2) vs. baseline
Gene Symbol	Change from baseline to SIP d 2 (log2 mRNA)	Standard error of change from baseline to SIP d 2 (log2 mRNA)	Fold-difference: SIP d 2 - baseline
ALAS2	2.6149	0.5742	6.126
SNCA	2.4712	0.5582	5.545
HBA	2.416	0.5307	5.337
HBB	2.3943	0.5006	5.257
HBA1	2.2422	0.353	4.731
SLC4A1	1.9114	0.4587	3.762
PAQR9	1.8592	0.4005	3.628
LOC715607	1.8335	0.3715	3.564
GYPA	1.8262	0.3944	3.546
HBM	1.7577	0.4657	3.382
TRIM58	1.697	0.3568	3.242
NFIX	1.4622	0.3024	2.755
LOC694177	1.3485	0.2468	2.546
CA1	1.3178	0.4258	2.493
SMPD3	1.3143	0.3585	2.487
FANCM	1.2802	0.2686	2.429
LOC106997847	1.2788	0.3359	2.426
LOC114677484	1.2667	0.3385	2.406
HTRA4	1.2406	0.3164	2.363
LOC705244	1.2303	0.3312	2.346
DENND5B	1.2037	0.2701	2.303
KIT	1.1855	0.3148	2.274
KNL1	1.1809	0.35	2.267
LOC106997745	1.1766	0.2932	2.26
PCNX2	1.1722	0.339	2.254
LOC114674406	1.1647	0.3196	2.242
EGR1	1.1616	0.3863	2.237
LOC106998073	1.1551	0.3589	2.227
LOC114673320	1.1343	0.3045	2.195
SETD6	1.1322	0.3222	2.192
TCL1A	1.1278	0.344	2.185
GEN1	1.1083	0.3237	2.156
AHSP	1.0956	0.3278	2.137
MSS51	1.0931	0.32	2.133
ZNF181	1.0892	0.3702	2.128
LOC106992647	1.0885	0.2856	2.127
KLHDC1	1.0855	0.3395	2.122
LOC114670273	1.0823	0.2684	2.117
BACE2	1.082	0.394	2.117
MAST4	1.0807	0.2719	2.115
LOC114671868	1.0786	0.4093	2.112
LOC709056	1.0695	0.3191	2.099
LOC114679437	1.0662	0.3269	2.094
LOC114679086	1.0623	0.3132	2.088
ZDBF2	1.0621	0.2809	2.088
NOSTRIN	1.0621	0.3243	2.088
FCRL2	1.0614	0.2622	2.087
LOC106999126	1.0447	0.3251	2.063
KIAA0825	1.0418	0.3068	2.059
GPR21	1.0407	0.3202	2.057
LOC114673681	1.0385	0.3424	2.054
TSHZ2	1.0302	0.2772	2.042
NLN	1.0241	0.2801	2.034
PGBD1	1.0239	0.3617	2.033
OLR1	1.0187	0.3027	2.026
ZNF528	1.0038	0.2114	2.005
ORC3	1.003	0.3043	2.004
LOC713745	0.9954	0.2728	1.994
COL5A1	0.9941	0.2734	1.992
CAVIN2	0.9856	0.3849	1.98
GPR155	0.9799	0.2855	1.972
ZSCAN5A	0.9771	0.2394	1.969
LOC114679190	0.9771	0.4433	1.969
LOC114676345	0.9765	0.363	1.968
ZNF16	0.9733	0.2989	1.963
ZNF613	0.9722	0.3152	1.962
ANK1	0.9667	0.2741	1.954
PLEKHA5	0.9643	0.257	1.951
TTN	0.9636	0.3258	1.95
USP53	0.9631	0.2659	1.949
JRK	0.9629	0.3391	1.949
MZF1	0.9615	0.3078	1.947
TFDP2	0.9594	0.153	1.945
LOC699418	0.9582	0.4492	1.943
C2CD2	0.9479	0.3622	1.929
LOC114669973	0.9458	0.3316	1.926
PTGDR2	0.9449	0.2773	1.925
CEP85	0.9439	0.3405	1.924
ZNF337	0.943	0.3267	1.923
POLK	0.94	0.3018	1.919
LOC705652	0.9391	0.2775	1.917
AGBL2	0.9313	0.3058	1.907
LOC114672397	0.9293	0.3806	1.904
RASGRP3	0.9274	0.2459	1.902
LOC114677505	0.9207	0.2649	1.893
LOC106993326	0.9207	0.3307	1.893
BAIAP3	0.918	0.236	1.889
ACVR1C	0.9169	0.3027	1.888
HEMGN	0.9143	0.335	1.885
PDE8A	0.9063	0.3492	1.874
LOC693354	0.9057	0.3832	1.873
TPM2	0.8995	0.2902	1.865
PABPC1L	0.8991	0.2684	1.865
LOC114676365	0.8985	0.3614	1.864
CENPJ	0.8968	0.2624	1.862
DDX59	0.8952	0.2771	1.86
SLC15A2	0.8932	0.2605	1.857
KCTD9	0.8909	0.2553	1.854
LOC106994194	0.8905	0.2655	1.854
LOC100423439	0.8875	0.2715	1.85
VWA8	0.8869	0.3615	1.849
LOC114677720	0.8866	0.3121	1.849
KDM5B	0.8831	0.2853	1.844
EBLN2	0.88	0.4017	1.84
LOC114675512	0.8785	0.2305	1.838
NBEA	0.8768	0.3345	1.836
LOC106998329	0.8751	0.2288	1.834
ABAT	0.8748	0.3641	1.834
SLC16A1	0.8662	0.3012	1.823
LOC114672927	0.8636	0.4023	1.82
LOC114676582	0.863	0.2516	1.819
LOC114677426	0.8602	0.3525	1.815
SELENBP1	0.8599	0.3166	1.815
LRP8	0.8591	0.383	1.814
CACNA2D4	0.8583	0.2577	1.813
PBX1	0.856	0.3078	1.81
SEC14L2	0.8553	0.2251	1.809
KISS1R	0.8548	0.2818	1.809
EGFL8	0.8547	0.1969	1.808
LOC107000272	0.8525	0.3043	1.806
LOC107000213	0.8524	0.2179	1.806
CASK	0.8522	0.2651	1.805
LOC708637	0.8518	0.3451	1.805
BLNK	0.8512	0.2169	1.804
LOC114674679	0.8507	0.2763	1.803
SOX12	0.8497	0.3564	1.802
LOC114674392	0.8494	0.3004	1.802
LOC106993767	0.8445	0.2765	1.796
LTA	0.8344	0.329	1.783
KANSL1L	0.8343	0.3655	1.783
GPR52	0.8338	0.3115	1.782
MTAP	0.8335	0.2562	1.782
ARL10	0.8331	0.2908	1.782
SGF29	0.8328	0.312	1.781
ETFBKMT	0.8321	0.2713	1.78
GGCT	0.8271	0.3272	1.774
TNFSF10	0.8237	0.2844	1.77
KLF1	0.8236	0.2738	1.77
FAM214A	0.8235	0.2473	1.77
TRIM37	0.8221	0.2482	1.768
TNF	0.8201	0.3556	1.766
LOC711616	0.8155	0.2431	1.76
CDK14	0.8133	0.2808	1.757
MAP3K21	0.8131	0.31	1.757
APOOL	0.8111	0.3864	1.755
TOGARAM1	0.8106	0.2555	1.754
SPATA5	0.8104	0.3069	1.754
E2F6	0.8104	0.3239	1.754
LOC114673515	0.8081	0.3557	1.751
OSGEPL1	0.807	0.3325	1.75
UBXN2B	0.8015	0.271	1.743
LOC708994	0.8007	0.2505	1.742
DAG1	0.7973	0.2499	1.738
SCLT1	0.7969	0.3018	1.737
LOC106998852	0.796	0.3418	1.736
PGM3	0.7955	0.1821	1.736
VEZT	0.7937	0.2574	1.734
MBD5	0.7928	0.3593	1.732
CORO6	0.7915	0.2732	1.731
ARL14EP	0.7911	0.266	1.73
LOC106994021	0.7879	0.3422	1.727
HLTF	0.785	0.2441	1.723
POLM	0.7841	0.2504	1.722
XIAP	0.7828	0.3191	1.72
PEX1	0.7827	0.2789	1.72
LOC106995353	0.7826	0.3487	1.72
MBIP	0.7798	0.3109	1.717
AFF3	0.7786	0.2576	1.715
USP44	0.7784	0.2381	1.715
LOC106999495	0.7783	0.3566	1.715
ANKRD34A	0.7782	0.2942	1.715
DGKE	0.7764	0.3518	1.713
LOC114680150	0.7744	0.3167	1.71
AQP1	0.7733	0.2441	1.709
EBF1	0.7727	0.2234	1.708
FGD6	0.772	0.2495	1.708
LOC693665	0.7711	0.2904	1.707
ZC2HC1A	0.7705	0.3331	1.706
CMSS1	0.7695	0.2918	1.705
CRYBG3	0.7691	0.3255	1.704
P2RX5	0.7677	0.2721	1.703
CCDC141	0.764	0.2302	1.698
ZSCAN9	0.7616	0.3054	1.695
TTC30B	0.7606	0.2938	1.694
LOC106997180	0.7599	0.2166	1.693
LOC114677272	0.7584	0.3511	1.692
LOC106993836	0.7575	0.3175	1.691
KIAA1958	0.7566	0.333	1.69
WDR11	0.7555	0.2834	1.688
LOC106999081	0.7546	0.2902	1.687
MS4A1	0.7529	0.1323	1.685
LOC710876	0.7519	0.2739	1.684
ZNF277	0.7518	0.3453	1.684
DHX57	0.7516	0.322	1.684
F5	0.7496	0.3253	1.681
LOC106993394	0.7489	0.2911	1.681
MYO9A	0.7489	0.3126	1.681
ZNF331	0.7488	0.2666	1.68
PARG	0.7483	0.2789	1.68
BANK1	0.7479	0.1218	1.679
RDH12	0.7458	0.3061	1.677
LRATD2	0.7442	0.3074	1.675
TRIM14	0.7435	0.2291	1.674
CXCR5	0.7426	0.2238	1.673
RAB40AL	0.7402	0.3227	1.67
MPI	0.7399	0.3129	1.67
RFC3	0.7392	0.3147	1.669
GPSM1	0.7376	0.2201	1.667
PRRT2	0.7376	0.313	1.667
ZNF512	0.7358	0.2551	1.665
MSL2	0.7345	0.2701	1.664
TRMT13	0.7341	0.276	1.663
LOC114672762	0.733	0.2484	1.662
LOC114677068	0.7322	0.2674	1.661
LOC107000444	0.7319	0.2405	1.661
CDON	0.7306	0.249	1.659
ARMH2	0.7305	0.2856	1.659
LRRK2	0.7272	0.2172	1.655
ABCA6	0.7272	0.3139	1.655
PCGF6	0.7269	0.3315	1.655
LOC114677524	0.7257	0.1935	1.654
ZNF805	0.7252	0.3193	1.653
LOC114678255	0.7236	0.3307	1.651
SLC35F2	0.7227	0.2653	1.65
MEX3A	0.7226	0.2506	1.65
TAF5	0.7201	0.2338	1.647
UIMC1	0.7194	0.2517	1.646
ANKRD6	0.7191	0.3449	1.646
GPRASP1	0.7188	0.2393	1.646
ACVR2A	0.7185	0.3077	1.645
PDE7B	0.7179	0.232	1.645
PLK1	0.7177	0.2603	1.645
ZSCAN12	0.7176	0.2438	1.644
EPM2AIP1	0.7168	0.3013	1.644
LOC114670379	0.7166	0.2924	1.643
PRDM8	0.7151	0.2996	1.642
P3H1	0.7143	0.3279	1.641
TRMU	0.7142	0.279	1.641
CASP8	0.7132	0.2623	1.639
DMTN	0.7131	0.3317	1.639
ENO2	0.7129	0.3193	1.639
DMXL1	0.7121	0.2028	1.638
ZNF615	0.7118	0.2905	1.638
MBLAC2	0.7103	0.3135	1.636
TFB1M	0.7095	0.2224	1.635
EFCAB8	0.7094	0.242	1.635
LOC114676183	0.7094	0.3248	1.635
NCDN	0.7085	0.241	1.634
TIGD2	0.7084	0.3386	1.634
PCED1A	0.7079	0.2739	1.633
RAI1	0.7074	0.2685	1.633
ALMS1	0.7073	0.2282	1.633
GABBR1	0.7069	0.3042	1.632
LOC114672320	0.7068	0.3233	1.632
LOC114679403	0.7063	0.275	1.632
POLR3D	0.7052	0.2999	1.63
CTRL	0.7044	0.2567	1.629
ITGB3BP	0.7042	0.2805	1.629
HSDL2	0.7027	0.2672	1.628
E2F5	0.7024	0.2967	1.627
NR1D1	0.7015	0.3231	1.626
ELMOD2	0.7004	0.3123	1.625
ZNF334	0.6987	0.3441	1.623
SYNGAP1	0.6977	0.2894	1.622
LOC114670276	0.6977	0.3408	1.622
BPGM	0.6968	0.2616	1.621
LOC106996807	0.6958	0.3006	1.62
LOC106994308	0.6922	0.2788	1.616
RALGPS2	0.6912	0.1673	1.615
MAP3K14	0.6903	0.2761	1.614
RTKN2	0.6895	0.2155	1.613
WWP1	0.6882	0.2036	1.611
LOC106997706	0.688	0.2941	1.611
LOC114672796	0.6874	0.3321	1.61
ZSCAN16	0.6865	0.2868	1.609
LOC114674514	0.6857	0.2919	1.608
CD22	0.6847	0.1655	1.607
GCNT2	0.6838	0.3029	1.606
KIFC2	0.6829	0.2558	1.605
SNX25	0.6814	0.2818	1.604
RCAN3	0.68	0.2712	1.602
ATAD5	0.6794	0.2631	1.601
FCRL5	0.6767	0.1689	1.598
LOC114674750	0.6767	0.3287	1.598
CXHXorf65	0.6763	0.3213	1.598
NFIA	0.6762	0.2287	1.598
TNFSF8	0.6761	0.3105	1.598
LYRM2	0.6748	0.2697	1.596
ABI2	0.6746	0.2847	1.596
CEP89	0.6738	0.314	1.595
PIGN	0.6731	0.3317	1.594
MED23	0.6729	0.2775	1.594
LOC106997744	0.6714	0.276	1.593
VIPR1	0.6712	0.3055	1.592
SLFN12L	0.6708	0.3011	1.592
LOC114679390	0.6687	0.2987	1.59
C7H14orf28	0.6685	0.2662	1.589
RNF19B	0.6674	0.2851	1.588
ZRANB3	0.6671	0.2897	1.588
LOC114671214	0.6667	0.3171	1.587
LOC106993772	0.6649	0.3093	1.585
OSBPL10	0.6647	0.2424	1.585
LOC106999741	0.6646	0.3194	1.585
LOC114680514	0.6645	0.243	1.585
SCAF1	0.6642	0.2559	1.585
DNAJC18	0.664	0.2689	1.584
LOC114673345	0.6635	0.2987	1.584
LOC114674199	0.663	0.3272	1.583
ARHGEF12	0.6615	0.237	1.582
LOC100427153	0.6615	0.2856	1.582
MAB21L3	0.6611	0.2889	1.581
ABCG1	0.661	0.2748	1.581
ZNF84	0.6609	0.2968	1.581
SLAMF1	0.6594	0.2434	1.579
LOC106995406	0.6579	0.289	1.578
ZNF667	0.6577	0.2228	1.578
ARMCX4	0.6573	0.3237	1.577
MDM4	0.6565	0.1973	1.576
PATJ	0.6562	0.2643	1.576
CHD7	0.6552	0.1751	1.575
RUBCNL	0.6537	0.1455	1.573
LRRC49	0.6533	0.2672	1.573
BCL7A	0.6528	0.1425	1.572
LOC106997597	0.6528	0.2824	1.572
LOC106994832	0.6526	0.2391	1.572
IKZF3	0.6522	0.1874	1.572
DOP1A	0.6518	0.2996	1.571
CPLANE1	0.6514	0.165	1.571
LOC114672539	0.6506	0.207	1.57
SSPN	0.6503	0.2119	1.569
ZMYM6	0.6479	0.2948	1.567
LANCL2	0.6478	0.2532	1.567
ZNF182	0.6474	0.3072	1.566
LOC106998712	0.6455	0.3067	1.564
LOC114677831	0.6452	0.2527	1.564
LOC114678969	0.6445	0.2886	1.563
HDAC10	0.6445	0.2976	1.563
FGFBP3	0.6424	0.2744	1.561
CRY2	0.6421	0.3083	1.561
NPFF	0.6394	0.262	1.558
GFM2	0.639	0.2785	1.557
OLIG1	0.637	0.3113	1.555
ZBTB18	0.6365	0.2174	1.555
LOC114670039	0.6356	0.2317	1.554
LOC114674190	0.6345	0.274	1.552
TUT4	0.6344	0.1807	1.552
PIK3R4	0.634	0.2529	1.552
USP37	0.633	0.2455	1.551
FXN	0.633	0.296	1.551
LOC107000607	0.6323	0.3043	1.55
MDM2	0.6314	0.2508	1.549
ZNF114	0.6308	0.2947	1.548
LOC114672513	0.6305	0.1827	1.548
RUFY3	0.6304	0.2069	1.548
GZF1	0.628	0.2113	1.545
MTHFR	0.6277	0.1489	1.545
FCER2	0.6267	0.2903	1.544
IPO9	0.6256	0.1706	1.543
PLEKHG1	0.6253	0.1677	1.543
SHPRH	0.6251	0.2001	1.542
ZNF619	0.6247	0.2366	1.542
ZUP1	0.624	0.2409	1.541
SMC6	0.6232	0.1349	1.54
MYB	0.6216	0.2839	1.539
LMBRD2	0.6214	0.2503	1.538
TRIM23	0.6213	0.2477	1.538
MED14OS	0.6207	0.2205	1.538
SPECC1L	0.6185	0.252	1.535
LOC698288	0.6178	0.1975	1.535
INTS1	0.6176	0.3029	1.534
AHDC1	0.6165	0.1597	1.533
LOC708686	0.6151	0.2977	1.532
SPECC1	0.615	0.251	1.532
ASXL1	0.6149	0.1421	1.531
LOC106995078	0.6147	0.2792	1.531
MTR	0.6135	0.2437	1.53
CNGA1	0.6133	0.2631	1.53
RAB11FIP2	0.6126	0.1897	1.529
SP140L	0.6123	0.2419	1.529
XPO4	0.6119	0.2179	1.528
PPFIA2	0.6106	0.2527	1.527
LOC100427274	0.6102	0.2323	1.526
DENND6A	0.61	0.1921	1.526
CD19	0.6092	0.1586	1.525
CCR6	0.6074	0.2729	1.524
RAB3GAP2	0.607	0.2548	1.523
FAM3C	0.6069	0.2151	1.523
LOC106995252	0.6067	0.2787	1.523
ZNF689	0.6038	0.1978	1.52
ACER3	0.6033	0.1935	1.519
ZFP41	0.6033	0.2972	1.519
PPP1R3E	0.6027	0.284	1.519
NCALD	0.6026	0.1851	1.518
ERO1B	0.6019	0.2415	1.518
CLPX	0.6014	0.2856	1.517
AGPAT2	0.6008	0.2621	1.517
PIAS2	0.6007	0.1664	1.516
NBN	0.6006	0.2231	1.516
ERO1A	0.5999	0.2704	1.516
LOC106998842	0.5998	0.2918	1.516
LOC114671466	0.5983	0.2895	1.514
ZMAT1	0.598	0.2933	1.514
THG1L	0.5972	0.2077	1.513
ZSCAN20	0.5968	0.2143	1.512
ITPR2	0.5967	0.1799	1.512
TRAK2	0.5962	0.1783	1.512
CEP162	0.5962	0.2289	1.512
LCMT1	0.5957	0.2446	1.511
ARHGAP21	0.5955	0.2044	1.511
PER2	0.5953	0.2667	1.511
CFL2	0.5952	0.2779	1.511
TTC32	0.5949	0.2776	1.51
LOC114671438	0.5947	0.2805	1.51
DST	0.5946	0.2617	1.51
LOC106993648	0.592	0.2913	1.507
BTBD9	0.5913	0.2856	1.507
KLHL17	0.5901	0.2667	1.505
LOC106997494	0.5875	0.2513	1.503
LOC114672113	0.5854	0.17	1.5
LOC114673429	0.5847	0.2669	1.5
RAB30	0.5829	0.1836	1.498
TCF4	0.582	0.1248	1.497
FBXO7	0.581	0.1474	1.496
FPR3	0.5785	0.2235	1.493
NUP188	0.5782	0.1873	1.493
LOC114670025	0.5779	0.2512	1.493
ARHGAP24	0.5777	0.2676	1.492
LOC703700	0.5774	0.1363	1.492
TNFRSF25	0.5773	0.2232	1.492
KLC2	0.5764	0.2445	1.491
DDX11	0.5754	0.2828	1.49
ACO1	0.5753	0.2666	1.49
LRFN3	0.5752	0.2432	1.49
LOC698665	0.5746	0.2254	1.489
UHRF1BP1L	0.5744	0.1611	1.489
TMEM150A	0.5744	0.2286	1.489
LOC114672381	0.5744	0.2573	1.489
LOC696506	0.5744	0.2627	1.489
MEF2C	0.5743	0.1595	1.489
LOC106995272	0.5724	0.1919	1.487
LOC114673373	0.5722	0.2734	1.487
XKRX	0.5721	0.2313	1.487
CUL9	0.5711	0.2769	1.486
LOC100428431	0.571	0.2509	1.486
SGMS1	0.5704	0.1405	1.485
CBFA2T2	0.569	0.2438	1.483
MYO9B	0.5667	0.2707	1.481
ACP5	0.5652	0.272	1.48
XPA	0.5645	0.17	1.479
BOD1	0.5635	0.2706	1.478
DSTYK	0.5625	0.1975	1.477
CLDN15	0.561	0.2747	1.475
ZSWIM5	0.5593	0.2182	1.474
RORC	0.5589	0.2223	1.473
DNAL1	0.5582	0.2206	1.472
EVI5	0.5582	0.2353	1.472
FOXK1	0.558	0.2737	1.472
PEX26	0.5574	0.2567	1.472
TNPO2	0.5569	0.155	1.471
LOC693895	0.5569	0.2247	1.471
NEDD4L	0.5568	0.2211	1.471
HVCN1	0.5558	0.1531	1.47
LOC696312	0.5552	0.2703	1.469
FCRL1	0.5549	0.2068	1.469
LOC114677188	0.5546	0.2316	1.469
RAB44	0.5544	0.2459	1.469
LOC106997149	0.5541	0.2111	1.468
FOXO3	0.5539	0.1597	1.468
PPIP5K2	0.5539	0.2189	1.468
RASA1	0.5538	0.1525	1.468
ABL2	0.5537	0.2251	1.468
LOC720251	0.5523	0.2539	1.466
ZNF827	0.5521	0.2012	1.466
RBM43	0.5512	0.1586	1.465
FCMR	0.5504	0.1231	1.464
RALGAPA1	0.5502	0.2361	1.464
PCDHGC3	0.5493	0.2576	1.463
DOP1B	0.5478	0.1739	1.462
SFMBT1	0.547	0.2599	1.461
CHMP7	0.5467	0.1713	1.461
BTBD3	0.5453	0.2591	1.459
SUFU	0.544	0.1967	1.458
LY75	0.5437	0.1791	1.458
SYNE2	0.5424	0.1319	1.456
LOC106997731	0.5409	0.2002	1.455
TPCN1	0.5407	0.2222	1.455
LOC114675040	0.5406	0.2538	1.455
ARHGEF39	0.5404	0.2313	1.454
ZNF653	0.54	0.2172	1.454
RBM41	0.5395	0.1256	1.453
NEMF	0.5389	0.1511	1.453
LOC100424232	0.5389	0.2127	1.453
FER1L5	0.5388	0.254	1.453
COPS2	0.5383	0.2273	1.452
CACNA1A	0.538	0.1922	1.452
DCUN1D4	0.5373	0.2175	1.451
LOC106998138	0.537	0.2624	1.451
STAM	0.5368	0.2284	1.451
LOC114680515	0.5368	0.255	1.451
KYAT3	0.5368	0.2625	1.451
MTMR9	0.5365	0.1742	1.45
AGO2	0.5362	0.1747	1.45
SNX13	0.5346	0.255	1.449
RORA	0.5345	0.1537	1.448
USP11	0.5334	0.2132	1.447
PPIL4	0.5332	0.2414	1.447
LOC114676820	0.5326	0.1631	1.447
LOC106999992	0.5326	0.2131	1.447
PCMTD2	0.532	0.174	1.446
SIDT2	0.5318	0.2371	1.446
ENTPD4	0.5316	0.1828	1.446
ZFP62	0.5316	0.2623	1.446
TOPORS	0.5314	0.1705	1.445
LOC114680534	0.5302	0.2051	1.444
CPSF2	0.5294	0.2575	1.443
LOC114678377	0.5286	0.2062	1.443
BTAF1	0.5277	0.2048	1.442
LOC114680155	0.5271	0.218	1.441
AKAP2	0.5266	0.2013	1.441
DOHH	0.5262	0.2564	1.44
ZDHHC21	0.5259	0.2475	1.44
RCBTB1	0.5252	0.2211	1.439
RNPC3	0.5242	0.1752	1.438
LOC707873	0.5241	0.1644	1.438
SDAD1	0.5239	0.1456	1.438
MXI1	0.5235	0.1265	1.437
EEF1AKMT1	0.5212	0.2156	1.435
USP9Y	0.5206	0.2298	1.435
EIF4G3	0.5196	0.1293	1.434
RAB23	0.5192	0.246	1.433
TRNAM.CAU	0.5189	0.2499	1.433
LOC114676791	0.5183	0.2467	1.432
ZNF644	0.5181	0.1479	1.432
KIAA1109	0.516	0.1614	1.43
MAMU.DOB	0.5159	0.1512	1.43
TSC1	0.5158	0.2173	1.43
CIITA	0.5152	0.1827	1.429
TTC12	0.5148	0.2391	1.429
CAPRIN2	0.5142	0.233	1.428
NBAS	0.514	0.236	1.428
ARHGAP5	0.5136	0.2077	1.428
LOC716687	0.5132	0.1653	1.427
RECQL	0.5129	0.1815	1.427
AKAP10	0.512	0.2037	1.426
TNK1	0.512	0.2454	1.426
YPEL1	0.511	0.2204	1.425
PAX5	0.5094	0.1129	1.423
SETBP1	0.5084	0.1177	1.422
ANK3	0.5075	0.2325	1.422
PDZD8	0.507	0.1514	1.421
DCAF10	0.507	0.1833	1.421
OXR1	0.506	0.2086	1.42
UTY	0.5047	0.1732	1.419
MAP3K1	0.5043	0.14	1.418
DENND4A	0.504	0.1456	1.418
AGPAT5	0.5037	0.2368	1.418
BACH2	0.5034	0.1473	1.418
LOC107000343	0.5032	0.1703	1.417
TPPP	0.5022	0.2143	1.416
HPRT1	0.5021	0.2128	1.416
KLF12	0.5015	0.1395	1.416
GPR183	0.5014	0.1472	1.416
LOC709183	0.5001	0.2426	1.414
NEDD4	0.4991	0.1903	1.413
TRIB2	0.4989	0.1367	1.413
LOC106995165	0.4986	0.228	1.413
HOMER3	0.4982	0.2135	1.412
SLC23A1	0.497	0.1868	1.411
SLC25A37	0.4967	0.1957	1.411
ITGA1	0.4964	0.2068	1.411
CD79B	0.4955	0.135	1.41
FAM20B	0.4953	0.1673	1.41
LOC114673890	0.4946	0.2108	1.409
GIGYF1	0.4941	0.2041	1.408
EMSY	0.4924	0.1803	1.407
TOX	0.4922	0.2099	1.407
WDFY2	0.4912	0.1645	1.406
CD86	0.4902	0.2293	1.405
UBE3B	0.4875	0.1949	1.402
CEP135	0.4871	0.1997	1.402
CLIC4	0.4868	0.2071	1.401
FRAT1	0.4863	0.2337	1.401
TBC1D15	0.486	0.1807	1.401
SMCHD1	0.4856	0.1376	1.4
SLF1	0.4845	0.2029	1.399
OTUD7A	0.484	0.1888	1.399
KIN	0.4838	0.1816	1.398
C6H5orf22	0.4827	0.235	1.397
SOX5	0.4794	0.2258	1.394
DYNC2LI1	0.4792	0.2305	1.394
KBTBD8	0.4787	0.2155	1.393
PRKX	0.4782	0.2215	1.393
WIF1	0.4773	0.2186	1.392
ACOT13	0.4769	0.1877	1.392
CCDC168	0.4767	0.1872	1.392
ZNF75A	0.4766	0.1659	1.391
SLC25A39	0.4756	0.1356	1.39
CCDC50	0.4755	0.0947	1.39
CATSPERZ	0.4755	0.1568	1.39
SP140	0.475	0.15	1.39
ESR1	0.4747	0.2226	1.39
PPP1R10	0.4736	0.1787	1.389
LOC114676497	0.4731	0.1416	1.388
WWC3	0.473	0.161	1.388
CTPS1	0.4721	0.2239	1.387
DAAM1	0.4718	0.1601	1.387
FECH	0.4712	0.18	1.386
NSD1	0.471	0.1537	1.386
ICA1L	0.4708	0.1499	1.386
PLA2G4B	0.4704	0.166	1.385
HBG2	0.4693	0.2039	1.384
ASH1L	0.4692	0.1269	1.384
LOC114671588	0.469	0.2279	1.384
KHDRBS3	0.4684	0.2076	1.384
BRWD1	0.4682	0.1725	1.383
ATR	0.4672	0.2299	1.382
DHRS9	0.4669	0.227	1.382
ELP2	0.4667	0.1913	1.382
LOC106993618	0.4663	0.204	1.382
NAA35	0.4662	0.1539	1.381
NHLRC2	0.4652	0.1483	1.381
SLC25A28	0.4636	0.1518	1.379
CAMK4	0.4634	0.1316	1.379
UBA6	0.463	0.1547	1.378
LOC106995103	0.4626	0.2087	1.378
AMT	0.4624	0.2049	1.378
PLSCR3	0.4617	0.1589	1.377
PPME1	0.4616	0.2268	1.377
GOLGA4	0.4606	0.1392	1.376
LOC106997591	0.4602	0.1416	1.376
ARID1B	0.4602	0.1701	1.376
SECISBP2L	0.4601	0.1857	1.376
VRK2	0.4598	0.1704	1.375
TREX2	0.4598	0.1797	1.375
ANKRD12	0.4595	0.1289	1.375
PGGHG	0.4593	0.1966	1.375
JAML	0.4589	0.2247	1.374
SOGA1	0.4588	0.1483	1.374
CCDC66	0.457	0.1415	1.373
SYNE1	0.4569	0.1442	1.373
N4BP2	0.456	0.1311	1.372
HUWE1	0.4558	0.1647	1.372
AHCTF1	0.4557	0.1838	1.371
ICE1	0.4555	0.1296	1.371
MAML2	0.455	0.1557	1.371
LYST	0.4543	0.129	1.37
ARRDC3	0.4537	0.1642	1.37
WDR3	0.4536	0.1817	1.369
VPS11	0.4526	0.215	1.369
SPEN	0.4522	0.1593	1.368
HTT	0.4521	0.2174	1.368
PGM2L1	0.4512	0.1504	1.367
MIA3	0.4507	0.1921	1.367
LOC107000722	0.4495	0.169	1.366
LOC114679482	0.4491	0.1826	1.365
GATAD2B	0.449	0.1129	1.365
ABCF2	0.4485	0.2157	1.365
TRPS1	0.4483	0.1658	1.364
CD79A	0.448	0.1278	1.364
ARID4A	0.447	0.1239	1.363
MALT1	0.4468	0.1694	1.363
AGTPBP1	0.4457	0.1978	1.362
SAP130	0.4457	0.2177	1.362
DICER1	0.4449	0.128	1.361
WDR37	0.4449	0.1884	1.361
NCAM1	0.4446	0.2077	1.361
SPATA1	0.4437	0.2003	1.36
LDLRAP1	0.4432	0.1337	1.36
QSER1	0.4424	0.1869	1.359
DCTN5	0.4422	0.1927	1.359
NCOA7	0.4414	0.1094	1.358
NSUN2	0.4401	0.1643	1.357
CENPF	0.4401	0.1833	1.357
SPG11	0.4397	0.1273	1.356
CENPC	0.4383	0.1357	1.355
ITFG2	0.4374	0.1557	1.354
MAMU.DOA	0.4372	0.1306	1.354
CCDC15	0.4372	0.1894	1.354
BCAS3	0.4368	0.1723	1.354
LOC106993196	0.4362	0.1322	1.353
TDRKH	0.4353	0.1839	1.352
TIAM1	0.435	0.1906	1.352
USP15	0.4349	0.1447	1.352
HEATR1	0.4344	0.1623	1.351
NOL10	0.4342	0.1545	1.351
AGL	0.4341	0.177	1.351
FRA10AC1	0.4321	0.1895	1.349
SLC18B1	0.4319	0.1718	1.349
KMT2D	0.4306	0.1692	1.348
NUP205	0.4303	0.1698	1.348
LOC698045	0.43	0.1361	1.347
ATXN3	0.4296	0.1972	1.347
BDP1	0.4294	0.1324	1.347
KLF3	0.429	0.1878	1.346
RICTOR	0.4289	0.1885	1.346
MFN1	0.4288	0.2041	1.346
PIP4P1	0.4282	0.1843	1.346
CLK2	0.4281	0.158	1.345
SUCO	0.4276	0.1777	1.345
RNF19A	0.4272	0.1909	1.345
PLCB2	0.4265	0.1491	1.344
ZFR	0.4264	0.1132	1.344
DCAF16	0.4263	0.2042	1.344
PADI2	0.4261	0.195	1.344
MON2	0.4261	0.2097	1.344
SLC4A7	0.4257	0.1544	1.343
BCL9L	0.4248	0.135	1.342
HELZ	0.4244	0.1154	1.342
ZFC3H1	0.4242	0.1647	1.342
RFX1	0.4239	0.12	1.342
TTC14	0.4238	0.1494	1.341
MIS18BP1	0.4235	0.1879	1.341
LOC106994488	0.4234	0.1685	1.341
MGME1	0.4227	0.17	1.34
GPCPD1	0.4216	0.1172	1.339
UBR3	0.4214	0.18	1.339
EPG5	0.4211	0.174	1.339
LOC719082	0.4207	0.1056	1.339
TMEM80	0.4199	0.1672	1.338
LOC100427312	0.4198	0.1828	1.338
CASP8AP2	0.4194	0.1647	1.337
RSPH9	0.4193	0.2018	1.337
PDPR	0.4187	0.1491	1.337
LETMD1	0.4186	0.1768	1.337
LIMCH1	0.4185	0.1849	1.337
MSI2	0.4184	0.1048	1.336
PHACTR2	0.4182	0.1639	1.336
HSPA4L	0.4176	0.1531	1.336
JMJD1C	0.4175	0.1185	1.336
KMT2E	0.4175	0.1212	1.336
R3HDM4	0.4166	0.1385	1.335
FBXO25	0.4166	0.1598	1.335
SCAPER	0.4165	0.1732	1.335
ANKRD27	0.4162	0.1722	1.334
CENPV	0.416	0.2007	1.334
ADAM9	0.4155	0.1389	1.334
PKN2	0.4152	0.1758	1.333
CD1C	0.4144	0.1214	1.333
MED25	0.4135	0.1176	1.332
PFDN4	0.4133	0.1667	1.332
NKTR	0.4131	0.1625	1.332
AKT3	0.413	0.1138	1.331
CLEC12A	0.4122	0.1766	1.331
CNTRL	0.412	0.1456	1.331
MAN1A1	0.4111	0.1765	1.33
LOC106994907	0.4109	0.1955	1.33
EVI2B	0.4094	0.1088	1.328
THSD1	0.4089	0.1839	1.328
HAUS6	0.4087	0.1694	1.327
RBAK	0.4085	0.1503	1.327
PPP2R3C	0.4083	0.1249	1.327
GLG1	0.4082	0.1651	1.327
KMT2A	0.4081	0.0993	1.327
UTRN	0.4074	0.1434	1.326
LOC106999928	0.4069	0.1858	1.326
USP7	0.4068	0.1152	1.326
STRBP	0.4068	0.1419	1.326
UTP4	0.4068	0.19	1.326
BIRC6	0.4066	0.14	1.326
SCAMP4	0.4061	0.1614	1.325
GOLGA2	0.405	0.1468	1.324
CDC73	0.4047	0.1248	1.324
SV2A	0.404	0.1732	1.323
PPP3CB	0.404	0.1733	1.323
GTF3C2	0.4039	0.1529	1.323
ADGRG5	0.4033	0.1799	1.323
LOC106997649	0.4029	0.1172	1.322
MAP4K5	0.4028	0.1647	1.322
STRN3	0.4028	0.1922	1.322
ARID5B	0.4019	0.1472	1.321
RBSN	0.4011	0.1905	1.321
PITPNM1	0.4005	0.1472	1.32
MYLIP	0.3999	0.1485	1.319
PNISR	0.3998	0.1298	1.319
STAC	0.3998	0.1552	1.319
ZNF445	0.3995	0.1782	1.319
ZMYM5	0.3987	0.1815	1.318
FTSJ1	0.3986	0.1922	1.318
RIF1	0.3985	0.1568	1.318
DOCK10	0.3983	0.1352	1.318
INO80D	0.3971	0.1376	1.317
LOC114673243	0.3971	0.1494	1.317
ZBTB21	0.3969	0.1883	1.317
LOC719341	0.3968	0.1633	1.317
FAM210B	0.3966	0.1182	1.316
LOC106993661	0.3966	0.1677	1.316
EPB41	0.3964	0.1119	1.316
COL15A1	0.3954	0.1513	1.315
CEP350	0.3946	0.128	1.315
REV3L	0.3939	0.1364	1.314
CBS	0.3929	0.1462	1.313
MSH3	0.392	0.1663	1.312
ANKRD28	0.3919	0.182	1.312
TNRC6B	0.3918	0.1253	1.312
ZNF106	0.3912	0.1173	1.311
ZNF638	0.3911	0.1117	1.311
CNST	0.391	0.1741	1.311
LOC114671739	0.3908	0.1802	1.311
TTC19	0.3907	0.1577	1.311
RANBP10	0.3907	0.1883	1.311
ISCA1	0.3906	0.1831	1.311
ARFGEF2	0.3905	0.1663	1.311
ACOD1	0.3903	0.175	1.311
AGBL3	0.3902	0.1444	1.311
ZNF704	0.39	0.157	1.31
TRERF1	0.3898	0.1552	1.31
TRIM38	0.3888	0.1467	1.309
MDN1	0.3887	0.1422	1.309
SERTAD2	0.3887	0.1678	1.309
GTPBP4	0.3885	0.184	1.309
GPATCH8	0.3882	0.1156	1.309
BTBD7	0.3882	0.174	1.309
SAFB2	0.3876	0.1508	1.308
GPRIN3	0.3875	0.1314	1.308
ANKRD11	0.3874	0.1064	1.308
FHOD1	0.3872	0.0937	1.308
TMEM102	0.3871	0.167	1.308
TMUB1	0.387	0.1579	1.308
GSK3B	0.3859	0.0956	1.307
DCTN4	0.384	0.1443	1.305
UBR2	0.3831	0.1332	1.304
STX17	0.3828	0.1452	1.304
LOC106994033	0.3825	0.1769	1.304
TMEM161B	0.3823	0.1349	1.303
TRAF1	0.3821	0.1811	1.303
NR2C2	0.3814	0.1471	1.303
MTF2	0.381	0.151	1.302
SETD1B	0.3801	0.1135	1.301
MON1B	0.38	0.1396	1.301
RNF141	0.3797	0.128	1.301
MAVS	0.3794	0.1802	1.301
BPTF	0.3785	0.117	1.3
RBMX	0.3778	0.1584	1.299
VPS13C	0.3777	0.1124	1.299
ZEB2	0.3774	0.137	1.299
RABGAP1	0.3772	0.1451	1.299
FAM102A	0.377	0.137	1.299
BBX	0.3767	0.1113	1.298
PLCG2	0.3761	0.1054	1.298
PHIP	0.3754	0.1384	1.297
CHD8	0.3751	0.1683	1.297
TNRC6A	0.3745	0.1058	1.296
CCDC88A	0.3744	0.1369	1.296
RNFT1	0.3741	0.1779	1.296
NIPBL	0.3735	0.1389	1.295
PPM1A	0.3733	0.144	1.295
CCDC163	0.3731	0.1832	1.295
HIC2	0.3729	0.173	1.295
BRI3BP	0.3717	0.1493	1.294
SP1	0.3717	0.1636	1.294
GPR107	0.3717	0.1809	1.294
LPP	0.3712	0.1531	1.293
ADD3	0.3711	0.0831	1.293
PRKD3	0.3708	0.1558	1.293
SUPT20H	0.3707	0.1492	1.293
LOC106992520	0.3707	0.1729	1.293
LOC100424324	0.3705	0.1827	1.293
SELL	0.3704	0.1784	1.293
LIPN	0.3694	0.1673	1.292
CDK12	0.3692	0.1413	1.292
BLM	0.3691	0.1359	1.292
HACD2	0.3691	0.1377	1.292
ASPH	0.3685	0.1337	1.291
YPEL2	0.3685	0.1644	1.291
HIVEP1	0.3682	0.1653	1.291
LONP2	0.3664	0.1541	1.289
ZNF318	0.3657	0.1391	1.289
IQGAP2	0.3654	0.0884	1.288
GIGYF2	0.3654	0.134	1.288
FCRLA	0.3651	0.1411	1.288
DIAPH2	0.3647	0.1605	1.288
NCOA3	0.3645	0.1298	1.287
PRR14L	0.3643	0.132	1.287
KIF2A	0.3633	0.1151	1.286
GGA2	0.3631	0.114	1.286
TUT7	0.3631	0.14	1.286
CCL20	0.3629	0.1529	1.286
SMAD3	0.3624	0.1408	1.286
ANKZF1	0.3624	0.1532	1.286
ZNF296	0.3622	0.1695	1.285
OLFML2A	0.3617	0.1259	1.285
LOC114678253	0.3615	0.1636	1.285
BCLAF1	0.3609	0.1132	1.284
DCK	0.3609	0.1445	1.284
LOC114674534	0.3609	0.1533	1.284
MAP4K1	0.3607	0.1337	1.284
CRNKL1	0.3606	0.1279	1.284
SOBP	0.3606	0.1691	1.284
WDFY4	0.3601	0.1279	1.284
TMEM8B	0.36	0.1569	1.283
RHOT1	0.3599	0.1692	1.283
GOSR1	0.3596	0.1444	1.283
SRPK2	0.3592	0.1403	1.283
CEP170	0.3589	0.1578	1.282
RC3H1	0.3584	0.1135	1.282
PRAG1	0.3583	0.1526	1.282
TRIM52	0.3573	0.1218	1.281
TPR	0.3568	0.1066	1.281
USP34	0.3563	0.108	1.28
SENP5	0.3555	0.1615	1.279
MLLT3	0.3552	0.1376	1.279
NR6A1	0.3551	0.1204	1.279
SESN3	0.3549	0.1286	1.279
ZNF131	0.3549	0.1725	1.279
ARHGEF18	0.3541	0.1032	1.278
STIM2	0.3541	0.1291	1.278
GRAP2	0.3537	0.1282	1.278
ATRX	0.3534	0.1073	1.278
SENP6	0.3533	0.1195	1.277
CHD1	0.3529	0.1367	1.277
RPS6KA5	0.3526	0.1594	1.277
USP33	0.3524	0.1225	1.277
FUBP1	0.3523	0.1108	1.277
LOC114676342	0.3517	0.1639	1.276
SRSF10	0.3513	0.1147	1.276
LOC114673016	0.351	0.1444	1.275
IRF2	0.3505	0.1221	1.275
NIPAL3	0.35	0.1383	1.275
IKBKG	0.3497	0.1113	1.274
PHF3	0.3492	0.1192	1.274
ZCCHC7	0.3486	0.14	1.273
TERF2	0.3481	0.1391	1.273
SLC12A6	0.3478	0.1164	1.273
CIRBP	0.3475	0.1233	1.272
ZMYND11	0.3475	0.1458	1.272
SREK1	0.347	0.1359	1.272
DGKA	0.3469	0.1462	1.272
SNX19	0.3468	0.1409	1.272
MORN4	0.3464	0.1615	1.271
PWWP2A	0.3463	0.1344	1.271
FANCE	0.346	0.1412	1.271
EXOC6	0.3459	0.1668	1.271
PAN3	0.3455	0.158	1.271
GCC2	0.3435	0.124	1.269
DIP2A	0.3432	0.1579	1.269
ZFHX3	0.343	0.1647	1.268
KANSL1	0.3423	0.1155	1.268
SMARCC2	0.3421	0.1315	1.268
CEP57	0.3419	0.1666	1.267
TRPV1	0.3418	0.1638	1.267
KIF20B	0.3417	0.1604	1.267
ZRANB1	0.3416	0.1622	1.267
PCNT	0.3415	0.1527	1.267
MORC3	0.3414	0.1504	1.267
SPG7	0.3409	0.1392	1.267
TRPM7	0.3407	0.1268	1.266
PABPC1	0.34	0.1185	1.266
SEMA4B	0.3396	0.1359	1.265
LOC114671965	0.3396	0.1458	1.265
KPNA3	0.3396	0.1663	1.265
ERCC6L2	0.3389	0.1254	1.265
USP47	0.3388	0.1528	1.265
MAP3K2	0.3382	0.113	1.264
TPP2	0.3381	0.1312	1.264
FAM172A	0.338	0.1133	1.264
PTMA	0.3378	0.146	1.264
LOC701819	0.3371	0.1366	1.263
CEP120	0.3368	0.1503	1.263
KMT2C	0.3366	0.1161	1.263
NFATC2	0.3363	0.141	1.263
SLC39A10	0.3357	0.159	1.262
WASHC4	0.3352	0.1149	1.262
SRSF6	0.335	0.1159	1.261
CSNK1G1	0.3348	0.1331	1.261
DDX41	0.3348	0.1373	1.261
DDX39B	0.3344	0.0895	1.261
TMEM63A	0.3339	0.1471	1.26
JADE1	0.3336	0.1589	1.26
LRRC58	0.3334	0.0947	1.26
FAHD1	0.3334	0.1498	1.26
SLAIN2	0.3331	0.1021	1.26
CHD3	0.332	0.0918	1.259
CLIP1	0.3318	0.1255	1.259
SMARCA5	0.3312	0.106	1.258
APC	0.3312	0.135	1.258
GAREM1	0.331	0.1579	1.258
BRD4	0.3306	0.1291	1.258
PNOC	0.3306	0.1521	1.258
LOC100429149	0.3301	0.1588	1.257
MAN2A1	0.3296	0.1138	1.257
UBR4	0.3285	0.148	1.256
MAP7	0.3284	0.1408	1.256
PDPK1	0.328	0.1226	1.255
BIRC3	0.3278	0.1145	1.255
SNRNP70	0.3276	0.1485	1.255
PIKFYVE	0.3274	0.1254	1.255
CSPP1	0.3264	0.1155	1.254
ARHGAP31	0.3258	0.157	1.253
WRN	0.3254	0.1443	1.253
TMOD1	0.3254	0.1523	1.253
LOC106997067	0.3249	0.1259	1.253
MYO5A	0.3245	0.1236	1.252
MIB1	0.3245	0.1519	1.252
OGT	0.3244	0.1315	1.252
AGGF1	0.3244	0.133	1.252
USP16	0.3239	0.1428	1.252
EPRS	0.3236	0.1046	1.251
GALNT7	0.3236	0.15	1.251
ARGLU1	0.3231	0.0955	1.251
U2SURP	0.3224	0.1094	1.25
NPEPPS	0.3222	0.1533	1.25
SPAST	0.3221	0.1449	1.25
RABL2B	0.3216	0.0994	1.25
SRSF4	0.3214	0.1147	1.25
TRA2A	0.3209	0.1409	1.249
LOC106996962	0.3208	0.1329	1.249
INTS6	0.3198	0.1429	1.248
ATXN7L1	0.3186	0.1522	1.247
SEPTIN6	0.3172	0.1029	1.246
ZCCHC10	0.3166	0.1481	1.245
NCKAP1L	0.3165	0.1041	1.245
LOC106998095	0.3165	0.1353	1.245
LOC693992	0.3164	0.1375	1.245
ZNF292	0.3164	0.1488	1.245
KIAA2026	0.3162	0.1269	1.245
PBRM1	0.3161	0.105	1.245
BCL11B	0.316	0.1257	1.245
SBNO1	0.3159	0.123	1.245
SCAF11	0.3157	0.0809	1.245
HERC1	0.3153	0.1119	1.244
PCSK7	0.3153	0.1505	1.244
EPB41L2	0.3151	0.1484	1.244
MAP4K4	0.3139	0.1046	1.243
C19H19orf66	0.3136	0.1197	1.243
ARMC1	0.3136	0.1339	1.243
KMT5B	0.3134	0.1336	1.243
RPRD2	0.3133	0.1051	1.243
PAG1	0.3131	0.1151	1.242
PDE3B	0.3127	0.1511	1.242
DGKD	0.3122	0.1399	1.242
PLEKHA3	0.3122	0.1459	1.242
CHD9	0.3112	0.122	1.241
LOC106993916	0.3112	0.1427	1.241
ATXN7	0.3107	0.1328	1.24
MCRS1	0.3104	0.0813	1.24
RSF1	0.31	0.1115	1.24
FGL2	0.3097	0.1385	1.239
ITSN2	0.3094	0.113	1.239
PIH1D1	0.3094	0.1521	1.239
ARFGEF1	0.309	0.1443	1.239
SART3	0.3089	0.1263	1.239
SCML4	0.3088	0.1453	1.239
LEMD3	0.3085	0.1308	1.238
MGA	0.3082	0.1277	1.238
SUZ12	0.3078	0.1015	1.238
KAT6B	0.3077	0.1185	1.238
ERCC6	0.3077	0.1423	1.238
RNF26	0.3067	0.1514	1.237
C4H6orf62	0.3066	0.1247	1.237
CREBRF	0.3058	0.1043	1.236
YTHDC1	0.3056	0.1082	1.236
NRIP1	0.3056	0.1342	1.236
ZNF800	0.3049	0.1114	1.235
MAP2K7	0.3046	0.1237	1.235
CHERP	0.3042	0.1359	1.235
HIRA	0.304	0.1423	1.235
SCAF8	0.3038	0.1123	1.234
VEZF1	0.3038	0.1159	1.234
SMARCA2	0.3025	0.1204	1.233
CDK13	0.3025	0.1342	1.233
NFKB1	0.3024	0.1426	1.233
TMED8	0.3022	0.1205	1.233
MIR421	0.3021	0.1152	1.233
TMX3	0.3021	0.1288	1.233
ATF6	0.3018	0.0996	1.233
ROCK2	0.3017	0.0969	1.233
LOC114670580	0.3011	0.0975	1.232
UBE3A	0.3008	0.0987	1.232
COPB1	0.3008	0.1455	1.232
PRIMPOL	0.3007	0.1427	1.232
SWAP70	0.3005	0.0988	1.232
DDX17	0.3003	0.086	1.231
ZC3H12C	0.3	0.1421	1.231
HNRNPU	0.2997	0.1071	1.231
AKAP7	0.2997	0.1421	1.231
TP53INP1	0.2996	0.1438	1.231
MED13L	0.2995	0.1204	1.231
MYCBP2	0.2993	0.1025	1.231
PRRC2C	0.2993	0.1205	1.231
RABGAP1L	0.2992	0.1145	1.23
TMEM131L	0.2992	0.1257	1.23
KDM4B	0.2983	0.0905	1.23
PSMD1	0.2982	0.1256	1.23
TMEM131	0.2981	0.1003	1.23
GIT2	0.2971	0.1232	1.229
PCM1	0.2968	0.1169	1.228
TOPBP1	0.2968	0.1236	1.228
ZBTB44	0.2965	0.1403	1.228
CSNK1G3	0.2964	0.1332	1.228
SIGMAR1	0.2961	0.1379	1.228
ANAPC5	0.2958	0.146	1.228
ZCCHC9	0.2954	0.1249	1.227
IPO8	0.2954	0.1394	1.227
ANKRD24	0.2953	0.1214	1.227
PPIG	0.2951	0.0719	1.227
TP53BP1	0.295	0.1453	1.227
CPSF6	0.2949	0.1281	1.227
CNOT2	0.2941	0.1192	1.226
POGLUT1	0.2937	0.1164	1.226
TCF12	0.2937	0.1325	1.226
RPS6KB1	0.2931	0.1231	1.225
BICD2	0.293	0.1331	1.225
SNX14	0.2925	0.1316	1.225
KAT7	0.2924	0.1404	1.225
MTIF2	0.2924	0.1409	1.225
C15H9orf43	0.2919	0.1201	1.224
JARID2	0.2911	0.1136	1.224
WIPF2	0.2908	0.121	1.223
SMIM5	0.2902	0.1385	1.223
BMPR2	0.2897	0.1134	1.222
NEK1	0.2895	0.1141	1.222
RBBP6	0.2891	0.1268	1.222
KDM2A	0.2887	0.1068	1.222
DHX29	0.288	0.1379	1.221
LOC702786	0.2879	0.1351	1.221
LUC7L3	0.2843	0.1282	1.218
HIPK1	0.2841	0.1214	1.218
LRRC69	0.2838	0.1353	1.217
ANKRD44	0.2829	0.1203	1.217
FBXW7	0.282	0.1358	1.216
ZC3H13	0.2812	0.1155	1.215
POGZ	0.2811	0.1257	1.215
EML4	0.281	0.1258	1.215
MARCHF1	0.28	0.1316	1.214
NT5DC1	0.2799	0.1134	1.214
IQSEC1	0.2791	0.119	1.213
SKI	0.2789	0.0791	1.213
ATXN1	0.2778	0.0994	1.212
IBTK	0.2776	0.1108	1.212
LOC114674792	0.2768	0.113	1.212
LOC106999151	0.2761	0.1032	1.211
AKAP13	0.2761	0.1315	1.211
USP22	0.2751	0.0866	1.21
DNAJC6	0.2743	0.1064	1.209
ING3	0.2741	0.1322	1.209
METRN	0.2738	0.1032	1.209
SMIM14	0.2723	0.0679	1.208
AKAP9	0.2719	0.1042	1.207
STAG2	0.2715	0.1216	1.207
TTC3	0.2709	0.1181	1.207
DOC2B	0.2702	0.1282	1.206
ZC3H15	0.27	0.1106	1.206
ST3GAL1	0.269	0.0908	1.205
SNRK	0.2683	0.1276	1.204
CLN3	0.2679	0.1101	1.204
MBNL1	0.2668	0.098	1.203
SRSF11	0.2668	0.1076	1.203
RPS6KB2	0.2667	0.1211	1.203
CMIP	0.2661	0.0961	1.203
CREBBP	0.2661	0.1025	1.203
CD6	0.2658	0.1208	1.202
ABLIM1	0.2644	0.097	1.201
KIDINS220	0.2644	0.1267	1.201
MLXIP	0.264	0.0994	1.201
KIAA0100	0.2638	0.1281	1.201
LCOR	0.2637	0.0994	1.201
RAB14	0.2629	0.0718	1.2
ZMYND8	0.2621	0.1093	1.199
FBXW2	0.2613	0.1011	1.199
SP110	0.2613	0.1173	1.199
CELF2	0.261	0.1175	1.198
PMM2	0.2609	0.1257	1.198
FOXN3	0.2607	0.0919	1.198
ROCK1	0.2607	0.1051	1.198
HNRNPH1	0.2599	0.1063	1.197
PRPF4B	0.2598	0.1015	1.197
USP48	0.2593	0.0856	1.197
LOC693766	0.2584	0.0995	1.196
SLK	0.2574	0.1006	1.195
WWTR1	0.2574	0.1189	1.195
SF3B2	0.2572	0.1222	1.195
CELF1	0.2567	0.0991	1.195
FZD5	0.2567	0.1108	1.195
JADE2	0.2565	0.1128	1.195
FBXW11	0.2565	0.1197	1.195
CDC25B	0.2549	0.0856	1.193
LOC114673934	0.2549	0.1115	1.193
BAZ1B	0.2536	0.1235	1.192
ARID4B	0.2527	0.0992	1.191
PTK2B	0.2522	0.1197	1.191
LOC106997702	0.2515	0.1176	1.19
KIAA0040	0.2513	0.0938	1.19
CD84	0.2504	0.1225	1.19
STK4	0.2498	0.0811	1.189
ATM	0.2497	0.1156	1.189
TMEM259	0.2495	0.1043	1.189
PRRC2A	0.2489	0.1195	1.188
MAU2	0.2489	0.1201	1.188
LOC705472	0.2487	0.0876	1.188
PPP2R5A	0.2487	0.1115	1.188
GTF2I	0.2482	0.1084	1.188
IKZF1	0.2475	0.0939	1.187
DDX21	0.2467	0.0981	1.186
GGNBP2	0.2466	0.1171	1.186
PNN	0.2459	0.1181	1.186
EIF3A	0.2455	0.0798	1.186
EP400	0.2453	0.1155	1.185
RIPOR2	0.2445	0.0915	1.185
PIK3C2A	0.2445	0.1183	1.185
LOC100427976	0.2441	0.093	1.184
LRMP	0.2424	0.1151	1.183
LOC114670526	0.2417	0.1074	1.182
R3HDM2	0.239	0.1177	1.18
BRD7	0.2378	0.0803	1.179
DHX15	0.2373	0.1098	1.179
BMP2	0.2372	0.0846	1.179
PLEKHM2	0.2365	0.1148	1.178
HSPA9	0.2357	0.0841	1.177
LOC710951	0.2351	0.1112	1.177
IL7R	0.233	0.113	1.175
LOC106992562	0.2329	0.107	1.175
OGA	0.2301	0.1087	1.173
MFHAS1	0.2297	0.0996	1.173
CHD2	0.2294	0.0748	1.172
LOC114680373	0.2276	0.1081	1.171
WNK1	0.2275	0.0985	1.171
RBL2	0.2267	0.1077	1.17
DCAF7	0.2264	0.0778	1.17
NAP1L4	0.2242	0.0923	1.168
PLCL2	0.2242	0.1095	1.168
LOC114680131	0.2235	0.1091	1.168
NARS	0.2218	0.0859	1.166
LOC106993693	0.2215	0.0809	1.166
ZNF655	0.2213	0.0912	1.166
PCED1B	0.221	0.1013	1.166
APPL1	0.2199	0.105	1.165
LINGO1	0.2194	0.1015	1.164
SETX	0.218	0.1059	1.163
PWP1	0.2175	0.0858	1.163
IFNAR1	0.2159	0.0764	1.161
PA2G4	0.213	0.0715	1.159
GPSM3	0.2117	0.0885	1.158
PTPRC	0.2102	0.0993	1.157
RASSF2	0.2097	0.0809	1.156
SNX5	0.2093	0.0965	1.156
BRD9	0.2091	0.084	1.156
DUSP19	0.2088	0.0954	1.156
PAWR	0.2084	0.1022	1.155
CCNI	0.2072	0.098	1.154
LOC114676910	0.2068	0.0911	1.154
EIF4G1	0.2043	0.0899	1.152
MAN1A2	0.2036	0.0716	1.152
TACC1	0.2007	0.0951	1.149
LRRC63	0.2005	0.0697	1.149
LOC706718	0.2002	0.0823	1.149
FAM122C	0.1999	0.0854	1.149
KLHL4	0.1985	0.0865	1.148
CAST	0.1983	0.0779	1.147
MOGAT2	0.1961	0.0898	1.146
RUFY1	0.1955	0.0702	1.145
NSD3	0.1954	0.0869	1.145
ABCF1	0.194	0.0866	1.144
RAD23A	0.1907	0.0723	1.141
TAF15	0.1897	0.0871	1.141
LOC114670873	0.1892	0.0921	1.14
SET	0.1882	0.0727	1.139
GSPT1	0.1876	0.0821	1.139
TMBIM4	0.1872	0.0756	1.139
LOC100429934	0.1838	0.0815	1.136
SLC44A5	0.1835	0.0763	1.136
LOC100425424	0.1833	0.0853	1.135
NEK9	0.1831	0.0901	1.135
YPEL3	0.1813	0.0887	1.134
MTDH	0.1808	0.0714	1.134
CDV3	0.1799	0.0741	1.133
LOC106994165	0.1782	0.0864	1.131
LOC107000703	0.1777	0.0802	1.131
PRKCB	0.1773	0.0813	1.131
YY1	0.1736	0.0848	1.128
SON	0.171	0.0762	1.126
FAM229A	0.1709	0.0738	1.126
HOXA10	0.1702	0.074	1.125
CLEC2L	0.1701	0.073	1.125
FOXD1	0.1701	0.0738	1.125
LOC114671911	0.1671	0.0748	1.123
LOC114674808	0.1669	0.071	1.123
LOC698130	0.1643	0.0741	1.121
LOC106997447	0.1634	0.0801	1.12
LOC701600	0.1551	0.0749	1.113
CGNL1	0.154	0.0711	1.113
YWHAH	0.1477	0.0722	1.108
LOC106998131	0.1475	0.0703	1.108
TPRG1	0.1468	0.0701	1.107
LOC106997470	0.136	0.0671	1.099
LOC114675204	0.1347	0.0534	1.098
LOC114673494	0.133	0.059	1.097
LOC702067	0.1219	0.047	1.088
IER3	0.1218	0.0553	1.088
LOC114676358	0.1123	0.0548	1.081
LOC114676605	0.1095	0.0469	1.079
CASC1	0.1044	0.0512	1.075
XIRP2	0.0954	0.0397	1.068
LOC106993486	0.095	0.0443	1.068
SPIRE2	0.0929	0.0421	1.067
AGR3	0.0814	0.0394	1.058
LOC114678684	0.0796	0.0388	1.057
LOC114671096	0.0618	0.0301	1.044
LOC114677293	0.0447	0.0207	1.031
LOC100428886	0.0423	0.0208	1.03
LOC100425173	0.0152	0.0074	1.011
SPDYC	0.0138	0.0068	1.01
Below: down-regulated during SIP
RTD1B	-2.3286	0.5094	0.199
RTD1C	-2.1753	0.4841	0.221
RTD1A	-2.1741	0.4501	0.222
MNP2	-2.1205	0.4898	0.23
DEFA1B	-1.8765	0.4144	0.272
CRISP3	-1.3946	0.4103	0.38
APOBEC3A	-1.3181	0.4344	0.401
MPO	-1.2113	0.305	0.432
LOC106993010	-1.1523	0.2364	0.45
LOC717879	-1.1088	0.4483	0.464
S100P	-1.0904	0.3307	0.47
RPL26	-1.0865	0.4154	0.471
CTSL	-1.0783	0.2675	0.474
IMMP1L	-1.0722	0.3352	0.476
HSPA1A	-1.0621	0.29	0.479
S100A11	-1.0467	0.3414	0.484
LGMN	-0.9957	0.25	0.501
C11H12orf73	-0.9847	0.3388	0.505
SSNA1	-0.9773	0.3702	0.508
CEBPB	-0.9757	0.2759	0.508
THBD	-0.9735	0.315	0.509
OSM	-0.9613	0.4507	0.514
LOC114672189	-0.9554	0.4121	0.516
RASL10A	-0.9374	0.2271	0.522
SOCS1	-0.9362	0.3338	0.523
SMIM26	-0.9084	0.2393	0.533
MIR611	-0.9052	0.3825	0.534
SNRPE	-0.9046	0.3701	0.534
PLAC8	-0.9045	0.2448	0.534
CRLS1	-0.9041	0.279	0.534
LOC114674318	-0.9016	0.3979	0.535
CKS2	-0.9007	0.2791	0.536
TOP3A	-0.9003	0.3156	0.536
GZMA	-0.8842	0.1437	0.542
CD274	-0.884	0.34	0.542
S100A8	-0.881	0.2736	0.543
SH2D1B	-0.8718	0.3384	0.546
CHST2	-0.8712	0.2833	0.547
UQCRH	-0.8709	0.389	0.547
LOC114678803	-0.8631	0.299	0.55
CMC1	-0.8548	0.3085	0.553
LOC114676947	-0.8499	0.2836	0.555
CD36	-0.8494	0.3437	0.555
COX4I1	-0.8435	0.2909	0.557
LOC114674200	-0.8388	0.2942	0.559
ADORA2B	-0.8372	0.3374	0.56
C20H16orf91	-0.8338	0.363	0.561
IFI27	-0.8187	0.3616	0.567
P2RY2	-0.815	0.3544	0.568
CALHM6	-0.8147	0.357	0.569
EEF1A1	-0.8142	0.3313	0.569
ATP5MD	-0.8107	0.2419	0.57
FLYWCH2	-0.8104	0.3474	0.57
LOC693506	-0.8099	0.3354	0.57
PSMA5	-0.8059	0.3447	0.572
CDKN1C	-0.8033	0.1747	0.573
YIPF4	-0.8023	0.2728	0.573
ACOT7	-0.8007	0.3526	0.574
LOC106994924	-0.7987	0.3191	0.575
ELOB	-0.7971	0.363	0.576
LOC706971	-0.7934	0.3388	0.577
CETP	-0.7917	0.3752	0.578
MEIG1	-0.7869	0.2994	0.58
LRRC20	-0.7847	0.2912	0.58
C1QC	-0.7822	0.3361	0.581
GZMK	-0.7816	0.257	0.582
ELANE	-0.7795	0.2967	0.583
TOMM22	-0.7771	0.3218	0.584
TXN	-0.7707	0.2956	0.586
CTSD	-0.7655	0.373	0.588
DHRSX	-0.7576	0.2441	0.591
JMJD6	-0.7515	0.2952	0.594
MGST3	-0.7509	0.3312	0.594
LOC114677642	-0.7494	0.3176	0.595
MICOS10	-0.7487	0.2828	0.595
PAQR7	-0.7484	0.2729	0.595
HOPX	-0.7462	0.2125	0.596
PLVAP	-0.7428	0.252	0.598
SIGLEC11	-0.7425	0.3204	0.598
TLN2	-0.7422	0.2553	0.598
RPL35	-0.7384	0.2906	0.599
NCR3	-0.7371	0.2485	0.6
CHCHD2	-0.7344	0.3486	0.601
COMMD6	-0.7332	0.3293	0.602
OXSM	-0.7308	0.3322	0.603
TLR8	-0.7296	0.3333	0.603
RPS17	-0.7248	0.299	0.605
B4GALT7	-0.7231	0.2932	0.606
LOC114672865	-0.721	0.2603	0.607
KLRC3	-0.7183	0.3187	0.608
ATP5PD	-0.7178	0.2999	0.608
IER5L	-0.7173	0.296	0.608
MRPL36	-0.716	0.2431	0.609
LOC106998961	-0.7119	0.3266	0.611
ZNRD2	-0.7112	0.3096	0.611
GPR35	-0.7107	0.3256	0.611
VPS18	-0.7085	0.2914	0.612
LOC720456	-0.7083	0.2351	0.612
LOC700872	-0.7077	0.3365	0.612
LOC100424314	-0.7075	0.233	0.612
PTRHD1	-0.7073	0.2113	0.612
CHCHD1	-0.7062	0.1939	0.613
DDIT4	-0.7062	0.2652	0.613
LCN2	-0.7053	0.2897	0.613
LOC106994994	-0.7034	0.2378	0.614
LOC100429474	-0.7023	0.1899	0.615
PPIA	-0.701	0.3115	0.615
LOC693578	-0.6997	0.3176	0.616
SMIM13	-0.6992	0.2898	0.616
LOC699117	-0.6986	0.2729	0.616
NADSYN1	-0.6981	0.2904	0.616
RTP4	-0.6976	0.2793	0.617
KLRD1	-0.6971	0.248	0.617
NSMCE2	-0.6923	0.292	0.619
RASSF7	-0.6911	0.3263	0.619
H2AFJ	-0.691	0.1821	0.619
SYN1	-0.6902	0.2952	0.62
CLPP	-0.688	0.1925	0.621
PMP22	-0.6875	0.2933	0.621
LOC701034	-0.6868	0.2764	0.621
NDUFB11	-0.6837	0.1608	0.623
FSIP1	-0.6833	0.2584	0.623
VMO1	-0.6785	0.1926	0.625
WDR53	-0.6777	0.3068	0.625
F12	-0.6761	0.2826	0.626
LOC720132	-0.6751	0.233	0.626
SNRPF	-0.6736	0.2949	0.627
KIAA1217	-0.6734	0.2758	0.627
LOC713861	-0.6722	0.228	0.628
WDR77	-0.6712	0.2655	0.628
LOC106995352	-0.67	0.241	0.629
ZNF330	-0.6693	0.2308	0.629
LOC706952	-0.6681	0.2145	0.629
TMEM256	-0.6665	0.2332	0.63
PYCARD	-0.6638	0.1884	0.631
KIR3DL12	-0.6637	0.3087	0.631
NDUFB6	-0.6605	0.2697	0.633
LOC114672828	-0.6597	0.3211	0.633
LOC697214	-0.6592	0.2332	0.633
FLVCR2	-0.6591	0.2142	0.633
DNAJC19	-0.6565	0.2796	0.634
CKS1B	-0.6546	0.297	0.635
LOC100425578	-0.6536	0.2205	0.636
OST4	-0.6527	0.2408	0.636
TMEM70	-0.6518	0.268	0.636
DPM3	-0.6514	0.2092	0.637
RIDA	-0.6478	0.2436	0.638
LOC709255	-0.6477	0.3125	0.638
SLC10A3	-0.6476	0.3156	0.638
CHIC2	-0.646	0.2905	0.639
AVPI1	-0.6452	0.3172	0.639
TIMP1	-0.6439	0.1777	0.64
C5H4orf3	-0.6417	0.2908	0.641
NXT1	-0.6408	0.2753	0.641
MRPS23	-0.6367	0.2258	0.643
MS4A7	-0.6339	0.1573	0.644
ATP6V1H	-0.6333	0.2537	0.645
EXOSC3	-0.6324	0.2923	0.645
LOC106992608	-0.6318	0.2534	0.645
HIKESHI	-0.6308	0.2831	0.646
ZBTB25	-0.6281	0.2776	0.647
KYNU	-0.6278	0.2818	0.647
ASAH1	-0.6275	0.2068	0.647
TYMS	-0.627	0.3065	0.648
LOC700578	-0.6245	0.2309	0.649
C9H10orf25	-0.6243	0.2755	0.649
SEC61B	-0.624	0.1774	0.649
FPR1	-0.6238	0.3052	0.649
CALHM2	-0.6234	0.3041	0.649
SPATA33	-0.6215	0.257	0.65
ZNF383	-0.621	0.2047	0.65
AGBL5	-0.6197	0.2541	0.651
UQCC3	-0.6192	0.1544	0.651
LILRA5	-0.6183	0.2125	0.651
SEM1	-0.6175	0.2221	0.652
DLGAP5	-0.6163	0.2717	0.652
UBE2D4	-0.616	0.2787	0.652
SMKR1	-0.6159	0.2629	0.653
NDUFS5	-0.6145	0.2563	0.653
PDLIM7	-0.6142	0.2705	0.653
LOC114672304	-0.6139	0.2354	0.653
C6H5orf15	-0.6139	0.2629	0.653
DPY30	-0.6138	0.2444	0.653
LOC114679657	-0.6129	0.2943	0.654
RPL35A	-0.612	0.2595	0.654
RPS23	-0.6118	0.2398	0.654
BCL2L11	-0.6113	0.2483	0.655
NDUFA4	-0.6112	0.232	0.655
ZFP92	-0.6111	0.252	0.655
LOC106992980	-0.6104	0.2495	0.655
COPS7A	-0.6103	0.2508	0.655
CEACAM3	-0.61	0.2662	0.655
PRSS57	-0.6097	0.1347	0.655
LOC106998611	-0.6096	0.1725	0.655
KLRB1	-0.6089	0.1242	0.656
LOC702859	-0.6076	0.2627	0.656
RAB3A	-0.6071	0.25	0.657
TSPAN14	-0.6067	0.244	0.657
LGALS3	-0.6061	0.1954	0.657
BCL3	-0.6053	0.2412	0.657
LOC718775	-0.605	0.2571	0.657
KLRC1	-0.605	0.2883	0.657
DZANK1	-0.6045	0.1924	0.658
NLE1	-0.6036	0.2821	0.658
RAB32	-0.6033	0.2474	0.658
HPSE	-0.6026	0.2706	0.659
SERTAD3	-0.5991	0.239	0.66
LOC701466	-0.5985	0.216	0.66
OAS1	-0.598	0.2512	0.661
ROR2	-0.596	0.2932	0.662
BPHL	-0.5959	0.2179	0.662
SLC25A20	-0.5951	0.2026	0.662
C10H20orf24	-0.5946	0.1432	0.662
P2RY6	-0.5943	0.2826	0.662
ZSWIM9	-0.5923	0.2406	0.663
RIN1	-0.5923	0.2419	0.663
FDXR	-0.5915	0.2899	0.664
LIPA	-0.5911	0.2112	0.664
ACADVL	-0.5906	0.1981	0.664
LOC710502	-0.5896	0.1915	0.665
TACC3	-0.5881	0.2706	0.665
B4GALT4	-0.5866	0.2812	0.666
RNF146	-0.5864	0.274	0.666
COPS9	-0.5861	0.1495	0.666
SLC2A1	-0.5856	0.2746	0.666
DRAP1	-0.5851	0.1294	0.667
LOC695327	-0.5821	0.2672	0.668
STX10	-0.582	0.2411	0.668
ELOC	-0.582	0.2753	0.668
LOC701212	-0.58	0.2596	0.669
LYSMD2	-0.5796	0.2675	0.669
LOC696144	-0.5781	0.2245	0.67
POLA2	-0.577	0.2801	0.67
LOC106993951	-0.5764	0.268	0.671
CSTB	-0.575	0.2538	0.671
DIRAS2	-0.5746	0.2407	0.671
TMEM59	-0.574	0.181	0.672
LOC701976	-0.574	0.2763	0.672
LOC693947	-0.5738	0.2491	0.672
ANXA5	-0.5737	0.1421	0.672
BOLA1	-0.5736	0.2374	0.672
LOC694372	-0.5735	0.2603	0.672
CD160	-0.5702	0.2751	0.674
CIAO1	-0.5698	0.1982	0.674
LOC114675080	-0.569	0.254	0.674
SOD2	-0.5666	0.1886	0.675
GNLY	-0.5664	0.1008	0.675
PEF1	-0.5661	0.2683	0.675
CHST12	-0.5628	0.2234	0.677
CDC26	-0.5618	0.2448	0.677
ABR	-0.5606	0.1669	0.678
DPM1	-0.5604	0.2741	0.678
S1PR5	-0.5603	0.2129	0.678
RAMP1	-0.5599	0.246	0.678
NDUFC1	-0.5585	0.269	0.679
LOC114671341	-0.5562	0.1978	0.68
LOC100429388	-0.5559	0.2532	0.68
GSR	-0.5557	0.1848	0.68
RNF7	-0.5536	0.2229	0.681
RHBDD2	-0.5535	0.2365	0.681
CRIP1	-0.5527	0.1701	0.682
ATP5MG	-0.5527	0.185	0.682
RRAGB	-0.5521	0.1858	0.682
PNMT	-0.5504	0.2081	0.683
MIOS	-0.5494	0.2475	0.683
MYADML2	-0.5482	0.2104	0.684
PSMA2	-0.5462	0.2073	0.685
STK38L	-0.5461	0.201	0.685
CHMP2A	-0.5443	0.1117	0.686
CACFD1	-0.5428	0.2508	0.686
SELENOP	-0.5417	0.1913	0.687
CREG1	-0.5415	0.2213	0.687
S100A6	-0.5405	0.124	0.688
SPCS1	-0.537	0.2487	0.689
PTOV1	-0.5368	0.2128	0.689
MKRN2	-0.5359	0.2328	0.69
RPL30	-0.5349	0.2155	0.69
GPR137B	-0.5339	0.225	0.691
LOC107000844	-0.5336	0.2196	0.691
METRNL	-0.5331	0.192	0.691
PPIB	-0.5321	0.2621	0.692
DUSP5	-0.5315	0.1795	0.692
SEMA4C	-0.5315	0.2497	0.692
LOC107000371	-0.5312	0.1408	0.692
NUDT14	-0.5311	0.2329	0.692
LOC714576	-0.5306	0.2423	0.692
TRAF4	-0.5295	0.2144	0.693
LOC717595	-0.5295	0.2207	0.693
LOC701866	-0.5294	0.1632	0.693
MAD2L2	-0.5278	0.2452	0.694
PFN1	-0.5276	0.253	0.694
ARID5A	-0.5267	0.1826	0.694
LIPE	-0.5265	0.2258	0.694
CDKN2D	-0.5258	0.1666	0.695
INTS5	-0.5257	0.2486	0.695
LOC114669735	-0.5255	0.2268	0.695
COX11	-0.5253	0.2206	0.695
H19	-0.5241	0.1786	0.695
NDUFB7	-0.5235	0.1896	0.696
LOC106993965	-0.5233	0.2207	0.696
FAM162A	-0.5229	0.1623	0.696
LOC711440	-0.5228	0.2316	0.696
ALG5	-0.5226	0.2501	0.696
C5AR1	-0.5225	0.2299	0.696
FTH1	-0.5222	0.2218	0.696
MYL12B	-0.5205	0.1796	0.697
CHSY1	-0.5199	0.2023	0.697
PARP9	-0.5197	0.1699	0.698
TMSB4X	-0.5185	0.2005	0.698
DMAP1	-0.5184	0.2512	0.698
MRI1	-0.5177	0.1759	0.698
NDUFC2	-0.5168	0.1262	0.699
MAMU.A	-0.5162	0.1631	0.699
LOC698383	-0.5155	0.1816	0.7
PPM1F	-0.5103	0.1434	0.702
EMC4	-0.51	0.2245	0.702
POLR1D	-0.5095	0.1961	0.702
FCGR3	-0.509	0.1044	0.703
RPL17	-0.5084	0.2098	0.703
RPL24	-0.5083	0.1687	0.703
FAM3A	-0.5075	0.1793	0.703
COLGALT1	-0.5067	0.1786	0.704
RAMP2	-0.5049	0.2447	0.705
RNASE4	-0.5047	0.154	0.705
SLAMF6	-0.5043	0.2404	0.705
LOC106992940	-0.5035	0.2063	0.705
RHOB	-0.5029	0.2031	0.706
PDXK	-0.5029	0.2042	0.706
PGLS	-0.5023	0.2472	0.706
TNFAIP8L2	-0.5014	0.1942	0.706
LOC106994756	-0.5003	0.2398	0.707
TYROBP	-0.4998	0.0928	0.707
COX14	-0.498	0.135	0.708
LOC697702	-0.4979	0.2443	0.708
TMEM258	-0.4963	0.1788	0.709
LOC701084	-0.4961	0.2141	0.709
C1QB	-0.4956	0.2446	0.709
GZMH	-0.4951	0.1372	0.71
LOC100424957	-0.4951	0.2261	0.71
ODF3B	-0.4944	0.2408	0.71
ATOX1	-0.4942	0.1362	0.71
SRP9	-0.4942	0.1874	0.71
CKLF	-0.4921	0.2008	0.711
SEC61G	-0.491	0.1706	0.712
MPZL2	-0.4897	0.2303	0.712
HIGD2A	-0.4894	0.1722	0.712
LOC722431	-0.4892	0.1315	0.712
NPM3	-0.4885	0.1979	0.713
ASB2	-0.4862	0.1855	0.714
RPL7A	-0.4858	0.2025	0.714
LOC114676734	-0.4857	0.2164	0.714
C1H1orf43	-0.4848	0.1651	0.715
ELP5	-0.4822	0.2307	0.716
C7H15orf61	-0.482	0.2036	0.716
H2AFX	-0.4806	0.1767	0.717
BATF	-0.4801	0.1511	0.717
PRMT9	-0.4791	0.2305	0.717
FTL	-0.4787	0.1387	0.718
CCL5	-0.4779	0.1429	0.718
OLFM4	-0.477	0.2145	0.718
BOLA2B	-0.4769	0.1851	0.719
SSR3	-0.4769	0.2006	0.719
CYBRD1	-0.4767	0.2211	0.719
CD48	-0.476	0.1921	0.719
MRPL17	-0.476	0.224	0.719
RAP2C	-0.4759	0.1803	0.719
TMSB10	-0.4756	0.1501	0.719
COMMD8	-0.4756	0.2273	0.719
LOC699544	-0.4752	0.1973	0.719
LOC715154	-0.4734	0.2238	0.72
EOMES	-0.4732	0.1616	0.72
NFKBIE	-0.473	0.2177	0.72
LOC720636	-0.4718	0.1483	0.721
LOC722420	-0.4718	0.2182	0.721
HCK	-0.4715	0.1922	0.721
FERMT3	-0.4713	0.1342	0.721
BST2	-0.4712	0.097	0.721
CENPO	-0.4709	0.1843	0.722
RPL32	-0.4708	0.2246	0.722
SH2B3	-0.47	0.2139	0.722
NDUFA12	-0.4696	0.1743	0.722
CISD3	-0.4691	0.1688	0.722
GUCY1B1	-0.4672	0.2003	0.723
NME1	-0.4671	0.196	0.723
KRT10	-0.467	0.1771	0.723
ATP6V0B	-0.4663	0.1239	0.724
LOC712274	-0.4661	0.1383	0.724
BLCAP	-0.4659	0.1934	0.724
LOC100423207	-0.4655	0.1774	0.724
GNGT2	-0.4648	0.229	0.725
LOC715912	-0.4647	0.2029	0.725
SPINK2	-0.4646	0.2249	0.725
SLC4A2	-0.4633	0.1849	0.725
CXCL9	-0.463	0.1763	0.725
SMPD5	-0.4627	0.19	0.726
LOC114673080	-0.4609	0.1564	0.727
RPS28	-0.4607	0.1784	0.727
MKKS	-0.4601	0.1989	0.727
LTA4H	-0.4598	0.1314	0.727
MSMO1	-0.4595	0.2075	0.727
RPL36AL	-0.4585	0.2044	0.728
RPL27	-0.4563	0.1258	0.729
ADA	-0.4563	0.176	0.729
LOC700262	-0.4557	0.1679	0.729
RPS27	-0.4557	0.1969	0.729
ENPP4	-0.4549	0.199	0.73
C10H20orf27	-0.4542	0.1476	0.73
CD300H	-0.4541	0.2187	0.73
LOC114678655	-0.4539	0.1653	0.73
LST1	-0.4531	0.1587	0.73
LOC710644	-0.4516	0.1795	0.731
LOC706532	-0.4515	0.1719	0.731
CNIH4	-0.4515	0.1954	0.731
TM6SF1	-0.4508	0.1998	0.732
SNAPIN	-0.4507	0.1655	0.732
TMEM50A	-0.4505	0.2046	0.732
LAGE3	-0.4487	0.1581	0.733
MRPL11	-0.4487	0.1843	0.733
DNAJA1	-0.4483	0.1641	0.733
SERF2	-0.4482	0.1039	0.733
ST6GALNAC5	-0.4482	0.2068	0.733
TSPO	-0.4481	0.194	0.733
THAP12	-0.4466	0.1777	0.734
DHRS7	-0.4462	0.1813	0.734
EBPL	-0.4457	0.2094	0.734
ZSWIM7	-0.4454	0.1898	0.734
WWC1	-0.4445	0.2177	0.735
NUDT16	-0.4442	0.1923	0.735
DYNLL1	-0.4437	0.1802	0.735
ANAPC11	-0.4436	0.1767	0.735
C19H19orf53	-0.4435	0.1367	0.735
GAA	-0.4429	0.2117	0.736
STK16	-0.4424	0.1618	0.736
MRPL52	-0.4422	0.2141	0.736
MSRA	-0.4421	0.1928	0.736
C5H4orf46	-0.442	0.21	0.736
SPIRE1	-0.4415	0.2007	0.736
TCIRG1	-0.4409	0.1637	0.737
MRPL57	-0.4406	0.1807	0.737
LOC700337	-0.4406	0.2119	0.737
TGFBI	-0.4403	0.1457	0.737
LOC114670849	-0.4401	0.1898	0.737
LOC707227	-0.4394	0.1144	0.737
ATP5MF	-0.4391	0.134	0.738
LOC709086	-0.4388	0.2093	0.738
FCER1G	-0.4387	0.1188	0.738
IL2RB	-0.4387	0.1916	0.738
UBALD2	-0.4386	0.2069	0.738
LOC106998836	-0.4383	0.1828	0.738
LOC106999355	-0.4371	0.2143	0.739
TMEM223	-0.4369	0.2018	0.739
DCXR	-0.4368	0.1495	0.739
TBXAS1	-0.4365	0.2076	0.739
MRPL14	-0.4359	0.2093	0.739
LOC696154	-0.4356	0.1986	0.739
C1H1orf162	-0.4353	0.2084	0.74
AACS	-0.4348	0.2019	0.74
GMFG	-0.4322	0.1433	0.741
CALM2	-0.4311	0.1456	0.742
NDUFA7	-0.429	0.1591	0.743
PARL	-0.4281	0.19	0.743
AMFR	-0.4263	0.1633	0.744
LOC106998434	-0.4263	0.1983	0.744
FAM110A	-0.4255	0.1616	0.745
LRPAP1	-0.425	0.2011	0.745
LAMTOR4	-0.4249	0.148	0.745
LOC695463	-0.4248	0.1856	0.745
ADGRG1	-0.4238	0.1683	0.745
MYL12A	-0.4235	0.1296	0.746
RPL41	-0.4229	0.1119	0.746
CD63	-0.4222	0.1247	0.746
LSM4	-0.4212	0.2031	0.747
PFDN5	-0.4205	0.1314	0.747
SDF2L1	-0.4202	0.1889	0.747
LOC711031	-0.4201	0.1315	0.747
S100A10	-0.4194	0.1177	0.748
GUK1	-0.4192	0.15	0.748
TIGIT	-0.4191	0.1408	0.748
SIGLEC12	-0.4186	0.1668	0.748
SQOR	-0.4174	0.1095	0.749
MCRIP1	-0.4171	0.1309	0.749
RAP1GDS1	-0.4165	0.1875	0.749
BRI3	-0.4164	0.1831	0.749
B9D2	-0.4164	0.2038	0.749
IFI27L2	-0.4154	0.1272	0.75
BLVRB	-0.4149	0.1434	0.75
BLOC1S1	-0.4133	0.138	0.751
CNPY2	-0.4128	0.1723	0.751
LOC702525	-0.412	0.146	0.752
LOC106998645	-0.4113	0.14	0.752
SNRPA	-0.4108	0.1812	0.752
SELENOS	-0.4104	0.1937	0.752
LOC702124	-0.4099	0.18	0.753
PSMB6	-0.4096	0.1359	0.753
HSBP1	-0.4093	0.1416	0.753
ZNF410	-0.4091	0.1785	0.753
TRNAR.UCG_2	-0.4088	0.1627	0.753
PCIF1	-0.4088	0.1986	0.753
PEPD	-0.4085	0.193	0.753
SERPINB1	-0.4071	0.1282	0.754
IFI6	-0.4056	0.1908	0.755
HERPUD1	-0.4054	0.1472	0.755
TCF7L2	-0.4054	0.1735	0.755
GTF2H5	-0.4037	0.1535	0.756
SRI	-0.4034	0.1668	0.756
DBI	-0.4033	0.1141	0.756
POMP	-0.4033	0.1413	0.756
LAMTOR1	-0.4026	0.1416	0.756
NDUFB4	-0.4021	0.1806	0.757
RACK1	-0.4013	0.1186	0.757
MAFB	-0.4006	0.1671	0.758
CST7	-0.4005	0.1203	0.758
GLIPR2	-0.3996	0.0638	0.758
LOC114676421	-0.3993	0.1368	0.758
LRRC25	-0.3986	0.1891	0.759
SERP1	-0.3978	0.1815	0.759
SAT1	-0.3975	0.1505	0.759
NRARP	-0.3973	0.1797	0.759
RPS19	-0.3959	0.1075	0.76
SCNM1	-0.3954	0.1782	0.76
BNIP2	-0.3953	0.1703	0.76
VAMP8	-0.3949	0.1337	0.761
ATP5F1C	-0.3943	0.1853	0.761
B2M	-0.3933	0.165	0.761
PSMB10	-0.3925	0.1426	0.762
AP2A2	-0.3924	0.1907	0.762
C6H5orf56	-0.3923	0.1642	0.762
GTF2A2	-0.3918	0.1884	0.762
LOC698738	-0.3914	0.1786	0.762
LOC107000976	-0.3913	0.1768	0.762
LOC693887	-0.3908	0.1613	0.763
SEPTIN2	-0.3906	0.1412	0.763
MED26	-0.3897	0.1609	0.763
RPL13	-0.3894	0.1146	0.763
SLC11A1	-0.3881	0.1127	0.764
IGSF6	-0.3879	0.1371	0.764
PPIH	-0.3874	0.1607	0.765
RPS18	-0.386	0.181	0.765
LOC114673534	-0.3855	0.1674	0.766
SSR4	-0.385	0.0862	0.766
CD247	-0.385	0.1003	0.766
FDFT1	-0.3838	0.1701	0.766
OSTM1	-0.3828	0.1562	0.767
RGS3	-0.3826	0.1427	0.767
UQCR	-0.3825	0.1203	0.767
CASP7	-0.3822	0.1498	0.767
HCST	-0.3819	0.1266	0.767
POLE4	-0.3804	0.1068	0.768
LOC702827	-0.3796	0.1742	0.769
TRAPPC5	-0.3794	0.1553	0.769
MAN2B2	-0.3786	0.1508	0.769
MPLKIP	-0.3781	0.1618	0.769
MAP2K3	-0.3777	0.1564	0.77
FGR	-0.3758	0.1164	0.771
LOC703365	-0.3737	0.133	0.772
C16H17orf67	-0.3737	0.172	0.772
RNF114	-0.3731	0.1691	0.772
GATD3A	-0.3729	0.1507	0.772
C7H15orf65	-0.3726	0.1455	0.772
RPLP2	-0.3725	0.1032	0.772
LTBR	-0.3721	0.1817	0.773
RPS25	-0.3715	0.1581	0.773
NAA38	-0.371	0.1195	0.773
SKP1	-0.3707	0.1108	0.773
ATP6V0E1	-0.3703	0.127	0.774
EMB	-0.3689	0.0909	0.774
TIMM17B	-0.3689	0.1278	0.774
LOC699301	-0.3689	0.1704	0.774
LOC718777	-0.3687	0.1057	0.774
AP1S1	-0.3682	0.1497	0.775
ROMO1	-0.3677	0.1552	0.775
EBP	-0.3676	0.1358	0.775
RPL12	-0.3675	0.0937	0.775
LOC707117	-0.3664	0.176	0.776
C15H9orf16	-0.3651	0.1507	0.776
LOC709583	-0.3645	0.1673	0.777
RPS11	-0.3639	0.1016	0.777
LOC114677434	-0.3626	0.1614	0.778
OAZ1	-0.3622	0.1002	0.778
RBX1	-0.3622	0.1126	0.778
MRPL43	-0.362	0.1586	0.778
IDH1	-0.3613	0.1755	0.778
ATG13	-0.3603	0.1401	0.779
CTSB	-0.36	0.1058	0.779
OSBPL2	-0.3594	0.164	0.779
LOC114677681	-0.3581	0.1426	0.78
SNRPD1	-0.3566	0.1058	0.781
DEGS1	-0.3562	0.1465	0.781
LOC100426631	-0.3562	0.1582	0.781
FRMPD3	-0.3562	0.1639	0.781
LOC701240	-0.3557	0.1343	0.781
LOC114674464	-0.3549	0.1694	0.782
NDRG1	-0.3538	0.153	0.783
PDCD6	-0.3529	0.1531	0.783
PDGFA	-0.3526	0.1565	0.783
NPC2	-0.3525	0.1661	0.783
PHB	-0.3524	0.1601	0.783
PHF5A	-0.3522	0.1388	0.783
NDUFA2	-0.3522	0.1437	0.783
RPL38	-0.3515	0.1274	0.784
RNF149	-0.3514	0.105	0.784
LOC114676355	-0.3505	0.144	0.784
LOC717763	-0.3501	0.1574	0.785
LOC100125572	-0.3487	0.1385	0.785
NUCB1	-0.3486	0.1064	0.785
APOL2	-0.3484	0.1579	0.785
TLR9	-0.3481	0.1547	0.786
LY6E	-0.3478	0.138	0.786
COX6B1	-0.3467	0.1104	0.786
TMEM219	-0.3444	0.1196	0.788
PRELID1	-0.3442	0.1057	0.788
CD52	-0.3429	0.0839	0.788
GNG5	-0.3426	0.1131	0.789
PRDX5	-0.3423	0.1154	0.789
RPL19	-0.3421	0.1245	0.789
RPS4Y2	-0.342	0.1212	0.789
LMAN2	-0.3419	0.0961	0.789
DRG1	-0.3405	0.1473	0.79
LOC114670353	-0.3398	0.1169	0.79
TOMM7	-0.3391	0.1058	0.791
ARPC5	-0.3389	0.1128	0.791
ATP5MPL	-0.3379	0.1239	0.791
GABARAP	-0.3375	0.0991	0.791
MSRB1	-0.3369	0.1466	0.792
MEPCE	-0.3367	0.1548	0.792
MRPL23	-0.3363	0.1125	0.792
RPL23	-0.3355	0.1399	0.793
LSM7	-0.3349	0.134	0.793
UXT	-0.3347	0.1494	0.793
LOC702847	-0.3333	0.1029	0.794
TOX4	-0.3329	0.1278	0.794
RHEB	-0.3326	0.1608	0.794
PGK1	-0.3324	0.1389	0.794
ABRACL	-0.3313	0.1505	0.795
HYPK	-0.3311	0.0981	0.795
MYO1C	-0.3311	0.1513	0.795
TMSB15A	-0.3306	0.1569	0.795
HINT2	-0.3299	0.1592	0.796
ATP5F1E	-0.3296	0.1401	0.796
TBCA	-0.329	0.1567	0.796
LOC106993126	-0.3279	0.1213	0.797
LOC114678294	-0.3277	0.1071	0.797
RPS9	-0.3276	0.0803	0.797
SHROOM1	-0.3271	0.1336	0.797
P4HB	-0.3271	0.1443	0.797
NDUFS3	-0.3251	0.1305	0.798
ORAI1	-0.3249	0.1095	0.798
GZMB	-0.3249	0.1565	0.798
LOC695895	-0.3243	0.1544	0.799
MAMU.E	-0.3234	0.1446	0.799
VAMP5	-0.3222	0.1194	0.8
ALKBH7	-0.3215	0.1232	0.8
NDUFS6	-0.3211	0.1492	0.8
LOC696956	-0.3204	0.1569	0.801
MYL6	-0.3196	0.096	0.801
ATP5PF	-0.3188	0.098	0.802
LOC106993392	-0.3188	0.1126	0.802
STOML2	-0.3186	0.1193	0.802
UBL5	-0.3184	0.1325	0.802
COX7B	-0.3182	0.1229	0.802
LOC106998236	-0.318	0.14	0.802
IRF6	-0.3175	0.1093	0.802
SSU72	-0.3174	0.1107	0.803
XCL1	-0.316	0.1537	0.803
MALSU1	-0.3159	0.151	0.803
TMCO1	-0.3154	0.088	0.804
RPS12	-0.3151	0.1139	0.804
CD58	-0.3142	0.1418	0.804
EIF1	-0.3139	0.1379	0.804
HSPA8	-0.3129	0.1333	0.805
RPL27A	-0.3118	0.125	0.806
CLK1	-0.3097	0.1124	0.807
RPS27L	-0.3096	0.1324	0.807
TRMT112	-0.309	0.1335	0.807
TEK	-0.3066	0.1435	0.809
NDUFB1	-0.3065	0.1082	0.809
LOC701763	-0.3064	0.142	0.809
COPE	-0.3054	0.0868	0.809
PET100	-0.3049	0.1212	0.809
CFP	-0.3047	0.1241	0.81
LOC701369	-0.3038	0.1167	0.81
LOC695920	-0.303	0.1249	0.811
LOC716204	-0.3029	0.1346	0.811
NDUFA6	-0.3027	0.1416	0.811
TMBIM6	-0.3025	0.1383	0.811
EMG1	-0.3015	0.1229	0.811
ARL8B	-0.2996	0.1414	0.812
SNX20	-0.2992	0.1433	0.813
PSMB9	-0.2991	0.0962	0.813
NDUFAB1	-0.2991	0.1405	0.813
HTATSF1	-0.2989	0.146	0.813
SUB1	-0.2987	0.1148	0.813
COX5A	-0.2987	0.1382	0.813
AIF1	-0.2976	0.1422	0.814
NELFE	-0.2975	0.1435	0.814
PMPCB	-0.2971	0.1199	0.814
[truncated: 192 more rows]
