# Supplementary material for: The Type I interferon antiviral gene program is impaired by lockdown and preserved by caregiving
Source: Proc Natl Acad Sci U S A. 2021 Jul 16;118(29):e2105803118. doi: 10.1073/pnas.2105803118 (PMC8307615; doi:10.1073/pnas.2105803118)
Supplement: Supplementary File [file pnas.2105803118.sd03.xlsx]

## Sheet: Dataset S3
Dataset S3 - Genes differentially expressed in lymph nodes following Isolated SIP vs. Juvenile-partnered SIP
Gene Symbol	Change from Isolated SIP to Partnered SIP (log2 mRNA)	Standard error of change from Isolated SIP to Partnered SIP (log2 mRNA)	Fold-difference: Partnered - Isolated SIP
S100A1	1.5607	0.4431	2.95
ARHGAP11A	1.4798	0.4982	2.789
NDUFAF4	1.4354	0.6185	2.705
VCAN	1.3824	0.5089	2.607
KLF7	1.3245	0.5645	2.504
WDR76	1.292	0.5769	2.449
PAPPA	1.291	0.5926	2.447
RRM2	1.2783	0.5014	2.426
LOC106993010	1.2552	0.4411	2.387
NLN	1.2253	0.5333	2.338
ALDH6A1	1.1909	0.5102	2.283
HACD4	1.1611	0.3452	2.236
EMILIN2	1.161	0.5412	2.236
NSDHL	1.1601	0.521	2.235
TBC1D8B	1.1557	0.3726	2.228
HMGN5	1.091	0.4175	2.13
TTC9C	1.0474	0.3881	2.067
TOMM6	1.0435	0.4749	2.061
TCTN2	1.0136	0.3267	2.019
LOC106998409	1.0083	0.4052	2.012
AMMECR1	1.0048	0.3633	2.007
EPM2A	0.9664	0.3245	1.954
GPX8	0.9585	0.3958	1.943
ITGA7	0.9348	0.417	1.912
RFT1	0.9339	0.3444	1.91
HMGN2	0.9285	0.3874	1.903
ZNF496	0.9144	0.4079	1.885
LOC114674002	0.8711	0.3521	1.829
SLC1A2	0.8533	0.3118	1.807
AMIGO1	0.8456	0.3276	1.797
CDC45	0.834	0.3868	1.783
LOC114676365	0.7993	0.3175	1.74
LOC114678313	0.7957	0.362	1.736
LOC704012	0.7761	0.3192	1.712
CYFIP2	0.7612	0.3316	1.695
ATP8A2	0.7279	0.3181	1.656
LOC114679582	0.6988	0.2848	1.623
LOC107000214	0.6932	0.2625	1.617
BMPR1A	0.6803	0.2742	1.602
TEFM	0.6759	0.3158	1.598
LOC702864	0.6719	0.2571	1.593
LRRC70	0.6598	0.272	1.58
ITGA10	0.6602	0.3053	1.58
SCD	0.6487	0.2654	1.568
OCIAD2	0.6404	0.2929	1.559
NFKBID	0.6365	0.2993	1.555
CDC6	0.6228	0.2934	1.54
LOC106993368	0.6103	0.2851	1.527
EYA1	0.5942	0.2379	1.51
LOC114669995	0.5823	0.2637	1.497
LOC706319	0.5635	0.2143	1.478
LOC114676741	0.561	0.2491	1.475
LOC114670409	0.5598	0.2438	1.474
LOC106997195	0.5419	0.2488	1.456
LOC717656	0.5232	0.1989	1.437
C7H14orf180	0.5216	0.2447	1.436
TBL1Y	0.4968	0.2256	1.411
LOC704056	0.4782	0.2227	1.393
FAM222A	0.4755	0.2188	1.39
LOC114679514	0.4739	0.2101	1.389
LOC114680039	0.4733	0.2097	1.388
LOC711760	0.4579	0.2036	1.374
RGS17	0.4568	0.1942	1.372
CCDC152	0.4383	0.1752	1.355
LOC700357	0.4338	0.1858	1.351
SULT2A1	0.4288	0.1941	1.346
LOC114670868	0.4104	0.1916	1.329
APOBEC3A	0.4022	0.1744	1.322
LOC106999278	0.4002	0.1701	1.32
HMGB3	0.3714	0.1661	1.294
LOC114670782	0.3529	0.1543	1.277
LOC114678800	0.3387	0.158	1.265
LOC722420	0.3315	0.1537	1.258
ZP2	0.3096	0.1409	1.239
LOC693287	0.3025	0.1378	1.233
A1CF	0.2102	0.0898	1.157
LOC106997526	0.2074	0.0926	1.155
METRN	0.1804	0.0836	1.133
LOC718900	0.1526	0.0715	1.112
Below: down-regulated in Juvenile-Partnered SIP
VAMP5	-2.0994	0.4884	0.233
SPSB3	-2.0773	0.5353	0.237
VASH1	-1.9994	0.5201	0.25
IPO7	-1.9958	0.6358	0.251
TRIM44	-1.897	0.6046	0.269
ACAP1	-1.8727	0.4582	0.273
ARHGAP17	-1.8735	0.5306	0.273
RASA1	-1.8747	0.6284	0.273
SPRYD3	-1.8489	0.5421	0.278
ARFGEF2	-1.8147	0.4921	0.284
DHRS7	-1.8055	0.5716	0.286
FRMD4A	-1.7965	0.6315	0.288
TESK2	-1.7794	0.4392	0.291
GRPEL1	-1.7802	0.6103	0.291
SNX2	-1.7718	0.5903	0.293
DRAP1	-1.7614	0.5204	0.295
ADCY7	-1.7614	0.5911	0.295
PPP2R5D	-1.7581	0.5772	0.296
ATP11B	-1.7525	0.6997	0.297
MRPL23	-1.746	0.4582	0.298
RALB	-1.7305	0.6249	0.301
VWF	-1.7241	0.473	0.303
PPP2CB	-1.7246	0.5498	0.303
QSER1	-1.7206	0.657	0.303
LOC703026	-1.7064	0.6149	0.306
THOC5	-1.6982	0.4757	0.308
FAM120AOS	-1.6995	0.6031	0.308
DDX3Y	-1.6865	0.4673	0.311
MRPL18	-1.6866	0.534	0.311
LENG8	-1.6566	0.3885	0.317
C18H18orf21	-1.6565	0.5148	0.317
CCL17	-1.6574	0.5817	0.317
SELENON	-1.6522	0.5598	0.318
AMOTL1	-1.6476	0.4042	0.319
ANKRD13A	-1.6503	0.5151	0.319
LOC114680234	-1.6433	0.5383	0.32
CCAR2	-1.6458	0.5574	0.32
NOB1	-1.6355	0.5538	0.322
CCL19	-1.636	0.612	0.322
EAPP	-1.6113	0.489	0.327
MGAT5	-1.6087	0.4899	0.328
FBXO25	-1.6075	0.7063	0.328
EXOSC10	-1.6017	0.5838	0.329
CPD	-1.5975	0.5831	0.33
CHST15	-1.5957	0.4499	0.331
UPRT	-1.5867	0.507	0.333
EXOC7	-1.5807	0.5657	0.334
PROSER1	-1.5764	0.5349	0.335
BDH2	-1.5782	0.5578	0.335
PNMA1	-1.5738	0.5008	0.336
PHF23	-1.5748	0.5512	0.336
METTL21A	-1.5705	0.5313	0.337
JAM3	-1.564	0.4848	0.338
AVL9	-1.5665	0.4884	0.338
NKG7	-1.5613	0.5189	0.339
RNF150	-1.5596	0.5391	0.339
POLG2	-1.5557	0.4575	0.34
PPP4R1	-1.5581	0.5599	0.34
FKBP9	-1.5577	0.5829	0.34
CLEC10A	-1.5583	0.6804	0.34
GLMP	-1.5529	0.2927	0.341
ZNRD1	-1.5517	0.5346	0.341
ASAH1	-1.5511	0.5676	0.341
TAGAP	-1.5534	0.5992	0.341
ADD1	-1.5466	0.4303	0.342
HPS6	-1.5422	0.3929	0.343
ALAS1	-1.5458	0.3957	0.343
MAPK3	-1.5455	0.5449	0.343
WDR45	-1.5437	0.5609	0.343
CEP68	-1.5389	0.4236	0.344
IRAK3	-1.5404	0.4611	0.344
EWSR1	-1.5406	0.4924	0.344
PLXDC2	-1.5403	0.6351	0.344
TNFSF13	-1.5351	0.5124	0.345
HELZ2	-1.5315	0.4435	0.346
TMX1	-1.532	0.4698	0.346
TSPAN7	-1.5258	0.551	0.347
KANK3	-1.5241	0.4878	0.348
SNX13	-1.5215	0.6594	0.348
BICC1	-1.5175	0.5304	0.349
PPM1G	-1.5141	0.5446	0.35
PARVA	-1.5122	0.5906	0.351
SBNO2	-1.5109	0.6581	0.351
HIBCH	-1.5038	0.5141	0.353
TMEM63A	-1.4937	0.4135	0.355
RFXANK	-1.4924	0.4848	0.355
LYVE1	-1.4946	0.5567	0.355
DSTYK	-1.4961	0.6146	0.355
TIMM17B	-1.495	0.6309	0.355
ZNF644	-1.484	0.5446	0.357
TPRA1	-1.4819	0.5789	0.358
MAP7D3	-1.4793	0.5215	0.359
MPND	-1.4723	0.6244	0.36
SERINC5	-1.4684	0.3665	0.361
KAT8	-1.4705	0.4688	0.361
SMAD1	-1.4703	0.5341	0.361
SLBP	-1.4682	0.5371	0.361
LOC718077	-1.4697	0.5472	0.361
CDC16	-1.4684	0.5714	0.361
TGM2	-1.4645	0.4673	0.362
ADGRL4	-1.4672	0.5499	0.362
AMMECR1L	-1.4657	0.5696	0.362
RNASE4	-1.4641	0.6204	0.362
PLEKHA4	-1.4582	0.4225	0.364
TCIRG1	-1.4583	0.4441	0.364
SLC30A7	-1.4598	0.6416	0.364
XPO6	-1.4592	0.6596	0.364
PPP2CA	-1.4527	0.485	0.365
CMTM3	-1.4526	0.5036	0.365
SMIM3	-1.4489	0.5076	0.366
SPNS2	-1.4493	0.5972	0.366
TNFSF8	-1.4449	0.4592	0.367
PEX26	-1.4478	0.5358	0.367
SPATA13	-1.4471	0.6053	0.367
SYNCRIP	-1.4421	0.3681	0.368
DVL1	-1.4404	0.451	0.368
SBF1	-1.4414	0.5008	0.368
PTPN23	-1.4408	0.5925	0.368
NF1	-1.4389	0.4253	0.369
WWP1	-1.4396	0.441	0.369
TNNI2	-1.4373	0.5656	0.369
PAPLN	-1.4344	0.5856	0.37
GTF2E1	-1.4312	0.4985	0.371
ZCCHC9	-1.431	0.5749	0.371
KEAP1	-1.4307	0.6242	0.371
LOC694122	-1.4279	0.5077	0.372
TANC1	-1.4231	0.5398	0.373
KLHL8	-1.4212	0.5521	0.373
MTA3	-1.419	0.5048	0.374
MEPCE	-1.4177	0.5413	0.374
NSUN2	-1.4148	0.4183	0.375
MBTD1	-1.4138	0.4501	0.375
LOC699655	-1.4154	0.492	0.375
NDUFA13	-1.4147	0.5723	0.375
HSPB8	-1.4101	0.5534	0.376
IFFO2	-1.411	0.5541	0.376
ATAD5	-1.413	0.619	0.376
LOC698288	-1.408	0.5365	0.377
GIT1	-1.4041	0.4829	0.378
HSD17B11	-1.4049	0.5351	0.378
RNF115	-1.401	0.3995	0.379
LOC114669973	-1.4008	0.4842	0.379
ITK	-1.4004	0.5861	0.379
ASCC3	-1.3945	0.5714	0.38
ATF2	-1.3952	0.5724	0.38
HSPA14	-1.3909	0.3841	0.381
LOC701052	-1.3939	0.4099	0.381
RNF4	-1.393	0.5883	0.381
FAM174B	-1.391	0.6294	0.381
ZNF37A	-1.3867	0.5455	0.382
ADAMTS6	-1.3898	0.6247	0.382
UBAP2	-1.3884	0.6336	0.382
ABHD16A	-1.3837	0.523	0.383
PHPT1	-1.3861	0.5432	0.383
CTTNBP2NL	-1.3803	0.5112	0.384
SENP6	-1.3806	0.5412	0.384
METTL3	-1.3782	0.5355	0.385
SMARCAL1	-1.3736	0.449	0.386
GPATCH4	-1.3723	0.4758	0.386
FOLR2	-1.3726	0.5236	0.386
UBXN1	-1.3719	0.5709	0.386
SRP68	-1.3726	0.6059	0.386
SLC4A1AP	-1.3704	0.4296	0.387
LAMTOR2	-1.3696	0.4415	0.387
LGALS3BP	-1.3704	0.5185	0.387
EXOC4	-1.3702	0.5306	0.387
GSK3B	-1.3687	0.5959	0.387
CTNND1	-1.3657	0.5085	0.388
ATG14	-1.3666	0.5211	0.388
MAF	-1.3663	0.545	0.388
ZBTB43	-1.3648	0.5738	0.388
CARM1	-1.3654	0.6144	0.388
CD2BP2	-1.3674	0.6307	0.388
BIN1	-1.3637	0.5635	0.389
SCML4	-1.3583	0.42	0.39
DOCK10	-1.3596	0.5119	0.39
CDKN1A	-1.3595	0.5872	0.39
UBL7	-1.3548	0.5766	0.391
ACTA2	-1.3563	0.5874	0.391
MTRR	-1.3553	0.5986	0.391
LOC700087	-1.3559	0.6156	0.391
SERTAD2	-1.3495	0.4198	0.392
TEX264	-1.3498	0.4614	0.392
KLHDC10	-1.3522	0.5512	0.392
PHF10	-1.346	0.4654	0.393
ZNF275	-1.3463	0.5349	0.393
CPSF2	-1.3479	0.5639	0.393
PHF20L1	-1.3489	0.5804	0.393
LOC716034	-1.3429	0.369	0.394
RPL36AL	-1.3404	0.5937	0.395
KCTD12	-1.3388	0.6293	0.395
PLCG1	-1.3361	0.5101	0.396
NME1	-1.3374	0.5597	0.396
PTEN	-1.3358	0.6197	0.396
LOC100425941	-1.3335	0.5072	0.397
ETHE1	-1.3319	0.5252	0.397
TRNAU1AP	-1.3283	0.4804	0.398
SERTAD1	-1.3285	0.4921	0.398
MCRIP1	-1.329	0.5336	0.398
SAFB2	-1.3289	0.6143	0.398
COG5	-1.3266	0.3848	0.399
MIF4GD	-1.3269	0.5418	0.399
HERC4	-1.3208	0.4573	0.4
IQSEC1	-1.3217	0.4738	0.4
SLCO2B1	-1.3216	0.5076	0.4
CPSF6	-1.3231	0.5631	0.4
GFM1	-1.3218	0.5631	0.4
KLHDC2	-1.3177	0.4094	0.401
DRG2	-1.3172	0.4286	0.401
FAM104A	-1.3194	0.5723	0.401
PEPD	-1.3154	0.435	0.402
GPRASP1	-1.3145	0.4708	0.402
VEGFA	-1.314	0.5059	0.402
ACTR6	-1.3098	0.4542	0.403
TMEM128	-1.3126	0.5784	0.403
C2CD2	-1.3065	0.4797	0.404
LOC114670228	-1.3069	0.5385	0.404
SF3A1	-1.3068	0.5697	0.404
CAT	-1.308	0.604	0.404
FAM53A	-1.3044	0.4743	0.405
B3GALT6	-1.3043	0.5486	0.405
BCAR3	-1.3047	0.5553	0.405
PM20D2	-1.3047	0.5592	0.405
KLHL5	-1.3036	0.584	0.405
CYSLTR1	-1.2995	0.5617	0.406
SHISA3	-1.2983	0.5039	0.407
MRPS14	-1.2978	0.5038	0.407
STRN3	-1.2962	0.5121	0.407
SERPINH1	-1.2916	0.4057	0.408
TPST2	-1.2942	0.5431	0.408
IARS2	-1.2933	0.5498	0.408
GUCY1A1	-1.295	0.576	0.408
VPS26A	-1.2898	0.3937	0.409
ZNF616	-1.2905	0.4032	0.409
EIF4EBP3	-1.2893	0.4875	0.409
CHERP	-1.2882	0.5125	0.409
DPYSL2	-1.2881	0.5777	0.409
WDR81	-1.29	0.6079	0.409
PLVAP	-1.288	0.4628	0.41
LAT2	-1.2831	0.4371	0.411
CD164	-1.2803	0.3237	0.412
NUAK2	-1.2801	0.4784	0.412
PRR14	-1.2784	0.5756	0.412
GALNT18	-1.2774	0.3413	0.413
MCOLN2	-1.2765	0.5411	0.413
RSPRY1	-1.2738	0.494	0.414
AKAP12	-1.2735	0.5435	0.414
RHOB	-1.2734	0.5671	0.414
APRT	-1.2701	0.4307	0.415
UBE2W	-1.2685	0.4679	0.415
EPN1	-1.2692	0.4934	0.415
METTL14	-1.2694	0.5965	0.415
ERAP1	-1.2651	0.5006	0.416
BLVRB	-1.2646	0.5125	0.416
SLC35D2	-1.2662	0.5234	0.416
WDYHV1	-1.2625	0.3688	0.417
MRPS27	-1.2609	0.498	0.417
ILK	-1.2617	0.5262	0.417
PEBP4	-1.2633	0.5438	0.417
GRAMD1A	-1.2616	0.5908	0.417
AURKAIP1	-1.2635	0.595	0.417
MAFB	-1.2599	0.3605	0.418
HEBP1	-1.2597	0.4696	0.418
NHLRC3	-1.2592	0.5909	0.418
MYOF	-1.2561	0.5423	0.419
RAB1B	-1.2544	0.5666	0.419
LMTK3	-1.2518	0.375	0.42
PYCR2	-1.2524	0.4933	0.42
EVL	-1.2521	0.585	0.42
RABIF	-1.2473	0.3526	0.421
CRYL1	-1.2473	0.3906	0.421
PUS10	-1.2498	0.3946	0.421
PSMA5	-1.2479	0.4251	0.421
DPT	-1.2491	0.444	0.421
LOC106997223	-1.2477	0.4499	0.421
PIK3CD	-1.2472	0.4937	0.421
SIK2	-1.2441	0.4895	0.422
NCLN	-1.2455	0.4931	0.422
TBC1D1	-1.2447	0.5351	0.422
NXF1	-1.2421	0.3846	0.423
MYSM1	-1.242	0.431	0.423
CHTOP	-1.2393	0.421	0.424
ATL2	-1.2375	0.4817	0.424
TCF12	-1.2384	0.4937	0.424
MAPK9	-1.2365	0.5116	0.424
HYAL2	-1.2366	0.5589	0.424
MAP2K6	-1.2353	0.3932	0.425
PKD1	-1.2328	0.4175	0.425
NUP85	-1.2338	0.4475	0.425
ARHGAP25	-1.2339	0.5125	0.425
LOC719235	-1.2295	0.4902	0.426
TCF7L2	-1.2295	0.5363	0.426
GNA12	-1.2296	0.5397	0.426
IGF2R	-1.227	0.409	0.427
LOC114677129	-1.2279	0.4459	0.427
BATF3	-1.2277	0.472	0.427
MAPK14	-1.2289	0.4994	0.427
SIVA1	-1.228	0.5198	0.427
IRF3	-1.2278	0.5364	0.427
CCDC107	-1.2237	0.5204	0.428
LOC106998315	-1.2257	0.5333	0.428
FGFR1	-1.2215	0.4269	0.429
PTPN11	-1.2201	0.4659	0.429
SLC35B2	-1.2218	0.4949	0.429
CCDC88C	-1.2225	0.5274	0.429
TAF2	-1.2196	0.5475	0.429
VPS16	-1.2178	0.5275	0.43
RAMP1	-1.2189	0.5643	0.43
TIMM10B	-1.2169	0.5688	0.43
LIFR	-1.2142	0.4716	0.431
CTDSP2	-1.2105	0.5635	0.432
LRCH4	-1.2059	0.4631	0.433
ALDH1A1	-1.2059	0.5094	0.433
TMEM35B	-1.2089	0.5157	0.433
CARD6	-1.207	0.5188	0.433
DDX54	-1.2084	0.5367	0.433
RNF113A	-1.2035	0.5411	0.434
RAB24	-1.204	0.5467	0.434
CSF1R	-1.2004	0.4178	0.435
CSRP1	-1.199	0.4082	0.436
WDR75	-1.1989	0.4098	0.436
SOWAHD	-1.1971	0.4155	0.436
KIF1BP	-1.1939	0.3622	0.437
TOMM34	-1.1933	0.5262	0.437
UBXN7	-1.1957	0.542	0.437
BATF	-1.1942	0.5589	0.437
COQ10B	-1.1894	0.4707	0.438
GAK	-1.1918	0.5089	0.438
LRRC8A	-1.1925	0.5133	0.438
CLEC4G	-1.1896	0.5434	0.438
KANSL1	-1.1873	0.3801	0.439
ITCH	-1.1885	0.4324	0.439
LOC114674199	-1.1887	0.4535	0.439
ZSWIM6	-1.187	0.5279	0.439
INO80D	-1.1879	0.548	0.439
MYH10	-1.1841	0.3942	0.44
SESN2	-1.1832	0.4505	0.44
WDSUB1	-1.1833	0.4519	0.44
AHDC1	-1.184	0.4763	0.44
FAXDC2	-1.1837	0.4884	0.44
LTBR	-1.1846	0.4993	0.44
ANKRD16	-1.1844	0.5043	0.44
TTC39C	-1.1828	0.5071	0.44
SRP72	-1.183	0.5473	0.44
LOC704341	-1.1798	0.2554	0.441
CDC42EP3	-1.1805	0.3816	0.441
LIPA	-1.1794	0.4062	0.442
HNRNPL	-1.1782	0.4774	0.442
CNOT4	-1.1763	0.5077	0.442
TP53RK	-1.1782	0.5161	0.442
EGR1	-1.1744	0.3598	0.443
DZIP1	-1.1737	0.3927	0.443
SLC35F2	-1.1753	0.4334	0.443
VARS2	-1.1762	0.4542	0.443
NDUFV1	-1.1745	0.5029	0.443
FRG1	-1.1756	0.5198	0.443
MAFF	-1.1759	0.5267	0.443
LIG3	-1.176	0.5396	0.443
PCNT	-1.1728	0.5019	0.444
FZD10	-1.172	0.5111	0.444
IVNS1ABP	-1.1705	0.5126	0.444
NFRKB	-1.1676	0.5038	0.445
TRAF7	-1.168	0.5056	0.445
SPATS2L	-1.1676	0.5126	0.445
TIAL1	-1.169	0.5446	0.445
ASL	-1.1642	0.3547	0.446
SERPING1	-1.1638	0.4203	0.446
DYNLRB2	-1.1647	0.4433	0.446
FAM49A	-1.1659	0.4485	0.446
SLC15A3	-1.1652	0.5294	0.446
KAT2A	-1.1619	0.4688	0.447
DPH7	-1.1627	0.4695	0.447
C1H1orf122	-1.1626	0.5128	0.447
PLEC	-1.163	0.5188	0.447
SSR1	-1.1629	0.5276	0.447
COG4	-1.1589	0.3745	0.448
GALNT2	-1.1572	0.4152	0.448
PQBP1	-1.1593	0.4447	0.448
LOC106997853	-1.1589	0.471	0.448
FOXC1	-1.1584	0.4939	0.448
ESS2	-1.1585	0.5146	0.448
ABHD12	-1.1572	0.545	0.448
MGST3	-1.1559	0.4643	0.449
MRPL9	-1.1517	0.3885	0.45
CC2D1B	-1.1516	0.4367	0.45
GNA11	-1.1516	0.4576	0.45
CD2	-1.1515	0.5332	0.45
CHD6	-1.1496	0.4898	0.451
TEX261	-1.1492	0.5114	0.451
TAPBP	-1.1457	0.4591	0.452
HIF1AN	-1.1446	0.503	0.452
LOC106999673	-1.1456	0.513	0.452
PDF	-1.1441	0.5139	0.452
ESYT2	-1.1442	0.5287	0.452
XYLT1	-1.1456	0.5373	0.452
SLC39A9	-1.1428	0.3343	0.453
PLOD3	-1.1419	0.3915	0.453
AFF3	-1.1428	0.5349	0.453
PARP4	-1.1429	0.5351	0.453
TMEM254	-1.1392	0.2781	0.454
BSCL2	-1.1395	0.4052	0.454
NUMA1	-1.1387	0.4602	0.454
ATP5F1C	-1.1355	0.5071	0.455
CCDC137	-1.1357	0.5326	0.455
LGMN	-1.1343	0.4761	0.456
CHFR	-1.1326	0.5267	0.456
ENG	-1.1288	0.3926	0.457
THAP5	-1.1286	0.5295	0.457
FERMT2	-1.126	0.4466	0.458
NEDD1	-1.1239	0.3584	0.459
SLC50A1	-1.1244	0.4166	0.459
ECI1	-1.1226	0.4449	0.459
PTPN6	-1.1225	0.4836	0.459
PPP1R12B	-1.1197	0.39	0.46
EBI3	-1.1199	0.4601	0.46
COX7A2L	-1.1215	0.4937	0.46
AGPAT3	-1.1204	0.5042	0.46
SIRT7	-1.1205	0.5284	0.46
MVP	-1.116	0.4504	0.461
CTNNA1	-1.1162	0.4966	0.461
CLN3	-1.1128	0.4176	0.462
QRSL1	-1.1145	0.4776	0.462
ZC3H8	-1.1152	0.4933	0.462
LSM10	-1.1153	0.5174	0.462
INSR	-1.1095	0.4744	0.463
ENOPH1	-1.1115	0.5115	0.463
PXYLP1	-1.1088	0.3589	0.464
PARK7	-1.1082	0.3644	0.464
YIPF2	-1.1079	0.4649	0.464
LAGE3	-1.106	0.4626	0.465
RNF215	-1.1056	0.4635	0.465
SCN1B	-1.1032	0.4884	0.465
PRKD2	-1.1046	0.5076	0.465
FBXW7	-1.1047	0.5092	0.465
DHX32	-1.1013	0.432	0.466
HTRA1	-1.1026	0.4433	0.466
TMEM216	-1.1028	0.4711	0.466
GGCX	-1.1022	0.475	0.466
NRBP1	-1.0987	0.4293	0.467
RANBP1	-1.0996	0.502	0.467
CCDC3	-1.097	0.5171	0.467
TMEM175	-1.0952	0.4085	0.468
ARHGDIA	-1.0967	0.4223	0.468
JADE2	-1.0958	0.4994	0.468
OLA1	-1.0947	0.5064	0.468
TBK1	-1.0923	0.4157	0.469
PRKAA1	-1.0894	0.2938	0.47
IL34	-1.0878	0.3898	0.47
RFX7	-1.0905	0.4039	0.47
ARFRP1	-1.0905	0.4579	0.47
MED8	-1.0906	0.4659	0.47
TMEM50B	-1.0887	0.4652	0.47
RER1	-1.0866	0.3755	0.471
TOR1AIP1	-1.085	0.4478	0.471
IRF1	-1.0859	0.4615	0.471
ZNF518B	-1.0854	0.492	0.471
KCTD2	-1.0834	0.3216	0.472
ZBTB21	-1.0828	0.3273	0.472
KCNQ1	-1.0845	0.4759	0.472
RPS19BP1	-1.0829	0.4895	0.472
TPST1	-1.0788	0.4599	0.473
LOC709083	-1.0764	0.2859	0.474
GAL	-1.0769	0.4323	0.474
ZNF518A	-1.0769	0.4366	0.474
OLFM1	-1.0784	0.4574	0.474
ZDHHC24	-1.0778	0.4743	0.474
ATG101	-1.0785	0.4941	0.474
FHL2	-1.0764	0.5034	0.474
LOC717243	-1.074	0.304	0.475
DCUN1D2	-1.074	0.3344	0.475
CDKL5	-1.075	0.4153	0.475
LOC695533	-1.0731	0.4912	0.475
ZNF646	-1.0736	0.495	0.475
CEP19	-1.0701	0.4629	0.476
LRRC8C	-1.0698	0.4975	0.476
SNX9	-1.0678	0.4331	0.477
DUSP23	-1.0692	0.4887	0.477
UTRN	-1.0654	0.3185	0.478
HUWE1	-1.0662	0.3523	0.478
CDH2	-1.0655	0.3572	0.478
HPCAL1	-1.0659	0.4086	0.478
TGFBR3	-1.0615	0.335	0.479
LOC701457	-1.0616	0.4104	0.479
RGL2	-1.0617	0.44	0.479
SCNM1	-1.0606	0.4419	0.479
OAF	-1.0619	0.4695	0.479
DBP	-1.058	0.4587	0.48
OTUB1	-1.0562	0.4264	0.481
ARSA	-1.0496	0.4521	0.483
SNAPC4	-1.048	0.2932	0.484
LRRC58	-1.0445	0.4086	0.485
EFCAB11	-1.0393	0.3954	0.487
LIMD1	-1.0321	0.4037	0.489
RIC8B	-1.0299	0.365	0.49
GUK1	-1.0278	0.4166	0.49
CERK	-1.0295	0.4375	0.49
TRIM34	-1.0269	0.2835	0.491
PHKA2	-1.0274	0.4363	0.491
RUVBL2	-1.0263	0.4774	0.491
KLC1	-1.0237	0.3741	0.492
ITSN2	-1.0234	0.397	0.492
SHROOM4	-1.0238	0.3988	0.492
TRMT12	-1.0211	0.336	0.493
LOC114677088	-1.0191	0.3963	0.493
WDR89	-1.0214	0.4399	0.493
TAPT1	-1.018	0.4017	0.494
ELK3	-1.0174	0.4121	0.494
UBE3C	-1.0175	0.4798	0.494
UBQLN4	-1.0135	0.3569	0.495
IKBKB	-1.0128	0.4247	0.496
VPS72	-1.0095	0.3703	0.497
MAF1	-1.0087	0.3809	0.497
AKAP1	-1.0081	0.4194	0.497
ANTXR2	-1.008	0.441	0.497
DAPP1	-1.0074	0.4716	0.497
FBXO44	-1.0072	0.3338	0.498
GRK3	-1.0066	0.3763	0.498
TMTC3	-1.0043	0.3787	0.499
ZNF317	-1.0025	0.3786	0.499
PGD	-1.0015	0.4314	0.499
USP4	-1.0031	0.4398	0.499
ZNF350	-0.9997	0.4008	0.5
LOC699344	-1.0012	0.4113	0.5
BAG1	-0.9986	0.4529	0.5
LOC719082	-0.9999	0.4588	0.5
CRISPLD2	-0.9976	0.3909	0.501
MRPS22	-0.9969	0.391	0.501
PMS2	-0.9956	0.4054	0.502
MRPS26	-0.9938	0.4567	0.502
SNPH	-0.9904	0.4289	0.503
SLC40A1	-0.9909	0.4294	0.503
TRA2B	-0.9907	0.4639	0.503
CACTIN	-0.9916	0.4665	0.503
GDAP2	-0.9889	0.3311	0.504
SEMA4A	-0.9871	0.3928	0.504
SCARB1	-0.9898	0.4165	0.504
ATP6V1E1	-0.9878	0.4343	0.504
TPGS2	-0.9883	0.4601	0.504
MAP11	-0.9859	0.3055	0.505
MANSC1	-0.9846	0.3779	0.505
ACTN4	-0.9767	0.333	0.508
ST8SIA4	-0.976	0.4032	0.508
LOC114672263	-0.9782	0.4321	0.508
DALRD3	-0.9764	0.4444	0.508
MIEF2	-0.9743	0.4306	0.509
PTBP2	-0.973	0.4574	0.509
TLR5	-0.9705	0.3778	0.51
NR4A1	-0.9723	0.4009	0.51
TBC1D5	-0.9705	0.438	0.51
EMC10	-0.9722	0.4437	0.51
ICAM3	-0.9722	0.4541	0.51
CLIC2	-0.9705	0.4536	0.51
PTPRCAP	-0.9682	0.4126	0.511
TMEM39A	-0.968	0.4225	0.511
MFSD12	-0.9657	0.28	0.512
GALE	-0.9649	0.3928	0.512
DMTF1	-0.9668	0.3948	0.512
TRIM32	-0.9658	0.4138	0.512
MYL9	-0.9668	0.4302	0.512
PRUNE1	-0.96	0.2708	0.514
CEP104	-0.9607	0.4357	0.514
CSPG5	-0.9569	0.406	0.515
ARHGEF10	-0.956	0.4231	0.515
ZNF107	-0.9567	0.433	0.515
NQO2	-0.9577	0.4425	0.515
LOC106996055	-0.9543	0.3644	0.516
LRFN3	-0.9559	0.3922	0.516
C2H3orf38	-0.9545	0.4314	0.516
MGAT4A	-0.9533	0.4334	0.516
PARP14	-0.9549	0.445	0.516
BBIP1	-0.9479	0.3301	0.518
SORT1	-0.949	0.3716	0.518
RNASEL	-0.9452	0.4308	0.519
TTC37	-0.9425	0.4087	0.52
SH3GLB1	-0.9415	0.4173	0.521
PDCD10	-0.9399	0.4212	0.521
TLR7	-0.937	0.3302	0.522
KAT7	-0.9372	0.3976	0.522
LOC702108	-0.938	0.4227	0.522
FHOD1	-0.9363	0.4022	0.523
EEF2KMT	-0.9316	0.3244	0.524
RFC3	-0.9315	0.428	0.524
COPS8	-0.9331	0.4311	0.524
CARNMT1	-0.9296	0.4138	0.525
SUSD4	-0.9242	0.3619	0.527
CASTOR1	-0.9228	0.4019	0.527
COMMD10	-0.9219	0.4037	0.528
MTREX	-0.9217	0.4115	0.528
HSPH1	-0.921	0.415	0.528
ZNF224	-0.9213	0.4321	0.528
IDUA	-0.9192	0.3091	0.529
AHNAK	-0.916	0.3186	0.53
ITGA1	-0.916	0.3477	0.53
DNAJC25	-0.9169	0.4291	0.53
PTMS	-0.9125	0.4259	0.531
RAB6A	-0.9067	0.4179	0.533
SZRD1	-0.9079	0.4243	0.533
LRP12	-0.9043	0.267	0.534
NDUFAF8	-0.9047	0.3185	0.534
ZNF74	-0.9038	0.347	0.534
SVOPL	-0.9041	0.35	0.534
LRRC1	-0.906	0.3693	0.534
UBOX5	-0.9061	0.4209	0.534
BOD1L1	-0.9027	0.358	0.535
LOC106993027	-0.9025	0.4106	0.535
YLPM1	-0.8999	0.3613	0.536
CABIN1	-0.8986	0.3932	0.536
LLGL2	-0.9004	0.3996	0.536
ZNF789	-0.897	0.3926	0.537
ACLY	-0.8983	0.4179	0.537
PDE8A	-0.8919	0.375	0.539
EIF5	-0.892	0.3831	0.539
SOCS4	-0.8894	0.3776	0.54
LOC715043	-0.8814	0.2797	0.543
CCDC85B	-0.8805	0.2957	0.543
LOC710897	-0.8811	0.3705	0.543
SLC2A9	-0.8759	0.3274	0.545
FBXW11	-0.8747	0.359	0.545
PDIA4	-0.8687	0.3203	0.548
DUS4L	-0.8659	0.3651	0.549
KHNYN	-0.8661	0.3732	0.549
ZNF181	-0.8646	0.3828	0.549
FBXW2	-0.8616	0.375	0.55
PYM1	-0.8635	0.4056	0.55
VEZF1	-0.8608	0.2518	0.551
TMEM199	-0.859	0.3027	0.551
EPS8L2	-0.8587	0.3627	0.551
TACC3	-0.8611	0.3993	0.551
TMEM170A	-0.8576	0.3713	0.552
ZNF23	-0.8576	0.3864	0.552
TC2N	-0.8546	0.3654	0.553
C1QC	-0.8523	0.3877	0.554
RHOBTB3	-0.849	0.369	0.555
EXOSC6	-0.8501	0.3827	0.555
ACAD8	-0.8502	0.3909	0.555
CNTROB	-0.8458	0.3935	0.556
CLDN5	-0.843	0.3036	0.557
BTG3	-0.8442	0.3628	0.557
PIEZO2	-0.8445	0.3662	0.557
LOC114680366	-0.8453	0.384	0.557
CYREN	-0.838	0.3263	0.559
NECTIN1	-0.8381	0.3576	0.559
ARHGAP6	-0.8402	0.3817	0.559
SPIDR	-0.8355	0.3427	0.56
LOC714818	-0.8368	0.386	0.56
PUS3	-0.8329	0.317	0.561
LOC114674502	-0.8347	0.3401	0.561
MMP11	-0.8345	0.3616	0.561
ING3	-0.8324	0.3549	0.562
BRK1	-0.8322	0.3923	0.562
RASSF9	-0.8284	0.3853	0.563
LOC107000555	-0.8265	0.3418	0.564
ADGRE5	-0.8214	0.3838	0.566
SF3B1	-0.8182	0.3615	0.567
LOC106997703	-0.8187	0.3633	0.567
ZFP3	-0.816	0.3789	0.568
MMP12	-0.8146	0.3773	0.569
PCGF1	-0.8112	0.3037	0.57
UBTF	-0.8107	0.3667	0.57
PSMB1	-0.8082	0.3585	0.571
SETD3	-0.8065	0.3685	0.572
ADD3	-0.7948	0.2657	0.576
GNG3	-0.7944	0.3015	0.577
CEP57L1	-0.7931	0.338	0.577
LOC711872	-0.7842	0.3296	0.581
SLC2A5	-0.7831	0.3381	0.581
RBPMS2	-0.7809	0.3141	0.582
CNN2	-0.7803	0.3611	0.582
CAPZA2	-0.7791	0.3175	0.583
SH3BP1	-0.769	0.3573	0.587
HOXA3	-0.7648	0.2996	0.589
LVRN	-0.7629	0.3076	0.589
UBE2Q1	-0.7606	0.3105	0.59
TLN1	-0.7601	0.339	0.59
FANCB	-0.7614	0.3451	0.59
SDHAF3	-0.7593	0.3166	0.591
CDC42	-0.7552	0.3381	0.592
ST5	-0.7533	0.2985	0.593
GABRA5	-0.7479	0.2682	0.595
PRR11	-0.7487	0.2848	0.595
LOC717105	-0.7497	0.3187	0.595
NR2F2	-0.7464	0.3088	0.596
ACRBP	-0.7426	0.2999	0.598
SLC12A6	-0.7364	0.2134	0.6
MAP3K1	-0.737	0.3352	0.6
CFAP53	-0.7315	0.2752	0.602
DYNLL2	-0.7288	0.2967	0.603
CAMP	-0.7308	0.2978	0.603
HDGF	-0.728	0.3269	0.604
TBX5	-0.724	0.2132	0.605
C7	-0.723	0.3087	0.606
LOC707117	-0.7198	0.301	0.607
LOC106992303	-0.7187	0.2261	0.608
RAB7A	-0.7182	0.2992	0.608
PGBD4	-0.7187	0.3362	0.608
ZNF526	-0.7147	0.2965	0.609
NTN4	-0.7132	0.2757	0.61
TROAP	-0.7143	0.323	0.61
PLAT	-0.7077	0.3108	0.612
GPER1	-0.7057	0.3145	0.613
RNF19B	-0.7041	0.3265	0.614
CXCR4	-0.6913	0.2605	0.619
GGH	-0.6921	0.3121	0.619
ABHD15	-0.6862	0.2971	0.621
CWC15	-0.6841	0.3002	0.622
DAB2	-0.6825	0.2465	0.623
DUSP14	-0.6814	0.3083	0.624
IFT52	-0.679	0.2902	0.625
RNASEK	-0.6778	0.3038	0.625
LOC114676734	-0.6738	0.2206	0.627
LOC106993411	-0.6685	0.2546	0.629
PECAM1	-0.6662	0.2585	0.63
FDXR	-0.6656	0.2808	0.63
FLNA	-0.6617	0.3045	0.632
LOC106998183	-0.6604	0.2604	0.633
ARHGAP8	-0.659	0.2786	0.633
KCTD13	-0.6587	0.3012	0.633
RPS27A	-0.6573	0.306	0.634
SYMPK	-0.6542	0.2943	0.635
MKNK2	-0.6546	0.2988	0.635
PURB	-0.6497	0.2933	0.637
CREBRF	-0.649	0.3046	0.638
EDAR	-0.6468	0.2532	0.639
SMG1	-0.6443	0.298	0.64
CYP2R1	-0.6416	0.2631	0.641
WDR53	-0.6396	0.2173	0.642
GPN2	-0.6383	0.2806	0.642
TMEM201	-0.6356	0.2853	0.644
COL4A3	-0.6322	0.2921	0.645
COL15A1	-0.6279	0.2722	0.647
LOC700616	-0.6272	0.2931	0.647
ZNF625	-0.6217	0.236	0.65
AKNA	-0.6214	0.2535	0.65
BMPR1B	-0.6208	0.2673	0.65
ZSWIM4	-0.6164	0.2244	0.652
DNASE1	-0.6087	0.2582	0.656
PRR35	-0.6022	0.2699	0.659
LOC701504	-0.5995	0.2786	0.66
PLCD1	-0.598	0.2471	0.661
ZNF441	-0.5936	0.2555	0.663
LOC717053	-0.5916	0.2363	0.664
LOC106999126	-0.5854	0.2737	0.666
MPC1	-0.5777	0.2332	0.67
TRAPPC11	-0.5712	0.2277	0.673
PRSS57	-0.5663	0.2626	0.675
MXRA7	-0.5636	0.2202	0.677
MAGED4B	-0.5636	0.2534	0.677
PPIL2	-0.5576	0.2376	0.679
OBSL1	-0.5561	0.2223	0.68
NAP1L2	-0.5574	0.2495	0.68
LOC114678864	-0.5534	0.1799	0.681
ZNF484	-0.5515	0.23	0.682
LOC100426631	-0.5453	0.2354	0.685
HAUS7	-0.5428	0.2182	0.686
LOC700262	-0.5426	0.2509	0.687
LOC106996627	-0.5344	0.2479	0.69
IGF1R	-0.5284	0.2367	0.693
MUSTN1	-0.5248	0.2082	0.695
NLGN2	-0.5167	0.1964	0.699
LOC720207	-0.5171	0.2031	0.699
TRA2A	-0.5055	0.1822	0.704
LOC114672570	-0.4946	0.2175	0.71
LOC106993930	-0.4949	0.2188	0.71
GPR63	-0.4888	0.1734	0.713
LOC106996474	-0.4877	0.2168	0.713
TRMT11	-0.4871	0.227	0.713
SH2D6	-0.4842	0.2266	0.715
KCNJ10	-0.4751	0.2108	0.719
EPHA7	-0.4659	0.2135	0.724
FAM110C	-0.4634	0.1817	0.725
TMOD4	-0.4541	0.1545	0.73
WDR62	-0.4465	0.2084	0.734
ACSF3	-0.4438	0.1927	0.735
LOC114671616	-0.4354	0.1845	0.739
MRPS33	-0.4363	0.1939	0.739
LOC100428376	-0.4306	0.1836	0.742
LOC106999185	-0.4314	0.1965	0.742
LOC114680277	-0.4237	0.1736	0.746
LOC114677849	-0.413	0.1793	0.751
SLC23A1	-0.3992	0.144	0.758
KLF5	-0.3966	0.1716	0.76
LOC114669872	-0.395	0.1817	0.76
LOC106994904	-0.3933	0.1583	0.761
CACNB1	-0.3811	0.1545	0.768
TRH	-0.3711	0.1639	0.773
XRRA1	-0.3674	0.1528	0.775
ACE	-0.366	0.1449	0.776
CLDND2	-0.3499	0.1554	0.785
SDK1	-0.3481	0.163	0.786
TMEM102	-0.3439	0.1356	0.788
LOC106998112	-0.3413	0.156	0.789
RPGRIP1L	-0.3358	0.1334	0.792
GPR161	-0.3347	0.1339	0.793
LOC114676982	-0.3157	0.1431	0.803
ARL4A	-0.3139	0.1211	0.804
LOC114674251	-0.3091	0.1379	0.807
FAM151B	-0.2919	0.1324	0.817
LOC106999145	-0.2879	0.1291	0.819
LOC106999823	-0.2845	0.1267	0.821
CTF1	-0.2801	0.1038	0.824
CCR4	-0.2598	0.1123	0.835
MOGAT2	-0.2598	0.1212	0.835
NNAT	-0.2597	0.1217	0.835
LOC114679400	-0.2462	0.1157	0.843
WNK4	-0.1897	0.0873	0.877
